# Supplementary material for: Sex hormone-binding globulin exerts sex-related causal effects on lower extremity varicose veins: evidence from gender-stratified Mendelian randomization
Source: Front Endocrinol (Lausanne). 2023 Dec 11;14:1230955. doi: 10.3389/fendo.2023.1230955 (PMC10752419; doi:10.3389/fendo.2023.1230955)
Supplement: Supplementary file 1 [file Table_1.xlsx]

## Sheet: Table S1
The detailed information about participants in GWAS summary data used in MR analysis
Phenotype	Sample size			Covariates	Ancestry	Literature
	Total	Male (%)	Female (%)
SHBG	369002	180,094 (48.81%)	188,908 (51.19%)	Men: Age, batch, BMI, dilution. Women: Age, BMI, batch, dilution, menopause status, operation status, BMI.	European	Ruth et al.
Testosterone	424097	194,453 (45.76%)	230,454 (54.24%)	Fasting time, age, centre, chip/release of genetic data.	European	Ruth et al.
Estradiol	361194	167,020 (46.24%)	194,174 (54.76%)	20 principal components, age, age2.	European	Elsworth et al.
Varicose veins	207055	90,023 (43.48%)	117,032 (56.52%)	ten principal components, age, genotyping batch.	European	Helkkula et al.
Notes: GWAS, genome-wide association study; MR, mendelian randomization; SHBG, sex hormone-binding globulin.

## Sheet: Table S2
Detailed information of instrumental variables used in the univariable MR analysis
Supplementary Table 1. Detailed information of instrumental variables used in MR analyses
Outcome	Exposure	Chromosome	Position	SNP	Effect allele	Other allele	Exposure				R2	Outcome
							Beta	SE	F	P-value		Beta	SE	P-value
Varicose veins	SHBG	5	122650224	rs10041660	T	C	-0.00533902	0.000847214	39.7134	2e-10	0.000107264	-0.0155	0.0135	0.2495
Varicose veins	SHBG	17	79481772	rs10153315	T	C	0.00780562	0.000819124	90.8062	2.9e-24	0.00024523	-0.0021	0.0135	0.8763
Varicose veins	SHBG	2	180458771	rs10169561	T	C	-0.00475254	0.000836539	32.276	6.3e-09	8.71778e-05	-0.0323	0.0134	0.01567
Varicose veins	SHBG	2	191061633	rs10188870	G	T	0.00463706	0.000985953	22.1194	2.8e-08	5.97464e-05	0.0135	0.0189	0.4764
Varicose veins	SHBG	2	191563991	rs10202868	T	C	0.0105144	0.000980339	115.031	7.1e-26	0.000310632	0.0169	0.0142	0.2325
Varicose veins	SHBG	2	28646847	rs10210970	C	T	0.00928491	0.00123763	56.2825	7.9e-15	0.00015201	-0.002	0.0173	0.9101
Varicose veins	SHBG	2	211540507	rs1047891	C	A	-0.00989238	0.000893791	122.498	1.2e-29	0.000330789	-0.0199	0.0144	0.1656
Varicose veins	SHBG	8	59398461	rs10504255	G	A	-0.0112245	0.000887044	160.119	3e-36	0.000432335	0.0003	0.0138	0.9841
Varicose veins	SHBG	9	117148430	rs10733608	G	T	-0.00830085	0.00084449	96.6176	3.4e-24	0.00026092	0.0195	0.0135	0.1464
Varicose veins	SHBG	1	23732762	rs10753556	A	G	-0.00950907	0.00125778	57.1566	2.3e-16	0.000154371	-0.0198	0.0228	0.3864
Varicose veins	SHBG	11	47378396	rs10769256	C	T	0.00625187	0.000858313	53.0553	1.7e-14	0.000143295	0.0305	0.0148	0.03868
Varicose veins	SHBG	1	171075556	rs10797877	C	T	0.00646556	0.000832997	60.2456	1.2e-15	0.000162712	0.002	0.0133	0.8801
Varicose veins	SHBG	9	22134253	rs10811662	G	A	-0.00712583	0.00110676	41.4538	1.1e-10	0.000111964	0.0109	0.0191	0.568
Varicose veins	SHBG	12	24185398	rs10842263	T	C	0.00896289	0.00152475	34.554	5.9e-10	9.33304e-05	0.0133	0.0208	0.5226
Varicose veins	SHBG	12	53813424	rs10876451	A	C	0.00781007	0.0010992	50.4843	4.3e-13	0.000136352	0.0062	0.018	0.7313
Varicose veins	SHBG	11	102083695	rs10895276	C	T	0.00876384	0.000886943	97.6332	3.8e-25	0.000263662	-0.002	0.0142	0.8867
Varicose veins	SHBG	11	306791	rs10902121	T	C	0.00647384	0.000894795	52.3452	2.9e-13	0.000141377	0	0.015	0.9981
Varicose veins	SHBG	17	47546542	rs11079871	T	C	0.00629291	0.000810896	60.2244	7.4e-16	0.000162655	0.0038	0.0136	0.7776
Varicose veins	SHBG	21	40689162	rs11088470	A	G	0.00432359	0.000848204	25.9829	4.2e-08	7.01815e-05	0.0125	0.0135	0.3543
Varicose veins	SHBG	12	100874901	rs11110390	C	T	0.0090118	0.000885212	103.64	2.1e-24	0.00027988	-0.009	0.0137	0.5129
Varicose veins	SHBG	3	64728312	rs11130982	T	G	0.00540845	0.000924263	34.2416	1.4e-08	9.24867e-05	0.0181	0.0147	0.2179
Varicose veins	SHBG	7	44801682	rs111363146	T	C	-0.00897082	0.00121535	54.4831	1.1e-15	0.000147151	0.0012	0.0251	0.9623
Varicose veins	SHBG	6	151686905	rs11155787	C	T	0.00554468	0.000872139	40.4186	1.1e-12	0.000109169	-0.0007	0.0142	0.9582
Varicose veins	SHBG	2	97155208	rs11164095	C	T	-0.00565478	0.000930736	36.9129	4.1e-10	9.97011e-05	0.006	0.0171	0.7256
Varicose veins	SHBG	19	50016479	rs111981233	T	G	-0.0214079	0.00154614	191.713	1.6e-46	0.000517595	0.0086	0.0326	0.7919
Varicose veins	SHBG	13	115047464	rs112035922	C	T	0.00832113	0.00100178	68.9954	1.9e-18	0.000186339	-0.0144	0.0157	0.3594
Varicose veins	SHBG	15	82507605	rs112500920	T	C	0.0116177	0.0016419	50.0665	4e-11	0.000135224	-0.0032	0.0331	0.9224
Varicose veins	SHBG	14	94838142	rs112635299	G	T	-0.0916397	0.0029445	968.599	1e-200	0.0026096	-0.0584	0.048	0.2244
Varicose veins	SHBG	16	11884499	rs112874986	G	A	0.00712731	0.000977607	53.1524	1.2e-15	0.000143557	-0.0254	0.0168	0.1294
Varicose veins	SHBG	22	38170026	rs1129448	G	A	-0.00480087	0.000871502	30.3461	5e-09	8.19657e-05	0.0115	0.0136	0.3971
Varicose veins	SHBG	4	110465025	rs114053844	T	C	-0.0280888	0.00327572	73.528	6.2e-19	0.000198578	-0.2173	0.0735	0.00309
Varicose veins	SHBG	7	150498245	rs114949263	T	C	-0.0150821	0.00133402	127.82	1.7e-34	0.000345155	0.0242	0.0249	0.3321
Varicose veins	SHBG	9	101771183	rs11515536	C	T	-0.00676726	0.00124351	29.6161	1.6e-08	7.9994e-05	-0.0122	0.0187	0.5169
Varicose veins	SHBG	7	129663496	rs11556924	C	T	-0.00772855	0.000857832	81.1693	4.9e-18	0.00021921	-0.0143	0.0143	0.3158
Varicose veins	SHBG	14	24871926	rs11621792	C	T	0.0188283	0.00084787	493.133	1.8e-117	0.0013303	0.0331	0.0139	0.01698
Varicose veins	SHBG	14	23721880	rs11629105	T	G	-0.0132434	0.00105954	156.23	5.6e-40	0.000421838	-0.012	0.0168	0.4747
Varicose veins	SHBG	15	96644606	rs11634893	G	T	-0.00611327	0.000882296	48.0085	2.2e-13	0.000129666	0.0022	0.0151	0.8846
Varicose veins	SHBG	16	24540438	rs11642328	A	C	0.00456859	0.000840444	29.5493	2.2e-08	7.98136e-05	0.0116	0.0134	0.3846
Varicose veins	SHBG	19	33996406	rs11665716	G	A	0.00596212	0.00104505	32.5482	2e-09	8.79132e-05	0.0154	0.0164	0.3465
Varicose veins	SHBG	19	38229926	rs11666245	G	A	0.0166347	0.00198199	70.4412	7e-20	0.000190243	-0.0092	0.0359	0.797
Varicose veins	SHBG	2	242356887	rs11690176	G	A	-0.00496884	0.00089374	30.9092	1.3e-08	8.34865e-05	0.0013	0.0149	0.9332
Varicose veins	SHBG	9	136212168	rs117119759	G	A	0.0162601	0.00257494	39.8761	1.4e-09	0.000107704	-0.1404	0.1228	0.2527
Varicose veins	SHBG	1	205245233	rs1172128	A	G	0.0110181	0.0014996	53.9837	9.4e-15	0.000145802	-0.0039	0.0249	0.8769
Varicose veins	SHBG	4	171019391	rs11729169	C	T	-0.010678	0.0013509	62.4789	2.8e-15	0.000168743	0.0044	0.0283	0.8765
Varicose veins	SHBG	7	101907088	rs11766026	C	T	-0.00611782	0.000862551	50.3065	6.3e-13	0.000135872	-0.0019	0.0147	0.8957
Varicose veins	SHBG	7	77358072	rs11770446	A	G	-0.00740196	0.000923459	64.2478	1.4e-19	0.000173519	0.0069	0.0153	0.6523
Varicose veins	SHBG	8	118220270	rs11774700	T	C	-0.00615518	0.000913303	45.4205	7.3e-13	0.000122677	-0.0019	0.0139	0.8922
Varicose veins	SHBG	15	96223649	rs11856926	G	A	0.0102385	0.000847384	145.986	4.6e-36	0.00039419	-0.0133	0.0136	0.3287
Varicose veins	SHBG	16	1858365	rs11862061	T	G	-0.0103697	0.00151256	47.001	2.5e-12	0.000126945	-0.0072	0.0294	0.8062
Varicose veins	SHBG	1	51499525	rs12078447	A	C	-0.0114389	0.00135246	71.5352	9.2e-18	0.000193197	0.0057	0.0247	0.8186
Varicose veins	SHBG	1	172348823	rs12138803	C	T	0.00605624	0.000937423	41.7383	2.3e-10	0.000112733	0.0053	0.0157	0.7368
Varicose veins	SHBG	10	94823343	rs12263369	C	T	0.0104056	0.000846755	151.015	4.8e-36	0.000407762	0.02	0.0136	0.1404
Varicose veins	SHBG	7	81564122	rs1229492	T	C	0.0108618	0.000951704	130.257	1.3e-32	0.000351732	0.0063	0.0153	0.6791
Varicose veins	SHBG	12	21503467	rs12296154	C	T	-0.00804185	0.000948741	71.8483	8.7e-18	0.000194043	-0.0215	0.014	0.1259
Varicose veins	SHBG	12	124486851	rs12311848	A	G	-0.0100424	0.000885755	128.543	1.1e-33	0.000347106	-0.0334	0.0147	0.02305
Varicose veins	SHBG	1	93539383	rs12385720	G	A	0.00698484	0.000866394	64.9953	6.6e-19	0.000175538	0.0249	0.014	0.07474
Varicose veins	SHBG	14	35154381	rs12435790	A	G	-0.0102458	0.00159119	41.4618	5.8e-10	0.000111986	-0.0389	0.0258	0.1307
Varicose veins	SHBG	18	60845884	rs12454712	T	C	-0.00988478	0.000868693	129.48	1e-32	0.000349634	0.0368	0.0135	0.006405
Varicose veins	SHBG	3	47459679	rs12487736	C	T	0.00866661	0.000845413	105.09	3.9e-27	0.000283793	-0.0089	0.0137	0.5181
Varicose veins	SHBG	11	95299962	rs1255528	G	A	0.00656989	0.00105689	38.6417	3.6e-09	0.00010437	-0.0007	0.0176	0.9705
Varicose veins	SHBG	15	35180801	rs12593379	G	A	0.00812373	0.000952983	72.6676	2.1e-19	0.000196255	0.0121	0.0163	0.4571
Varicose veins	SHBG	15	73986264	rs12594627	G	T	-0.00463284	0.000841316	30.3233	9.2e-10	8.19041e-05	0.0067	0.0137	0.6282
Varicose veins	SHBG	3	122164156	rs12636106	C	T	-0.00601812	0.00113937	27.8992	1.6e-08	7.53571e-05	-0.0289	0.0194	0.1359
Varicose veins	SHBG	6	130379160	rs12661232	T	C	0.0108082	0.000904479	142.794	7.7e-34	0.000385573	-0.002	0.0144	0.8911
Varicose veins	SHBG	3	138096097	rs12695685	A	C	0.00770213	0.00114161	45.5183	5.5e-12	0.000122941	0.0224	0.0217	0.3033
Varicose veins	SHBG	7	32962089	rs12701263	C	T	-0.00484343	0.000854653	32.1164	6.1e-09	8.67468e-05	0.0211	0.0138	0.1269
Varicose veins	SHBG	10	21709301	rs12770588	A	G	-0.00553486	0.0010752	26.4993	2.5e-08	7.15762e-05	-0.0278	0.0179	0.1214
Varicose veins	SHBG	11	65561369	rs12797706	G	A	-0.0135305	0.000997188	184.108	3.2e-41	0.000497076	-0.0335	0.0163	0.0399
Varicose veins	SHBG	11	3019216	rs12797969	C	T	0.00618492	0.000930869	44.146	4.2e-12	0.000119235	0.003	0.016	0.852
Varicose veins	SHBG	14	89884991	rs12888084	A	G	-0.00530484	0.000842116	39.6827	1.5e-11	0.000107181	-0.007	0.0146	0.6313
Varicose veins	SHBG	16	15150505	rs12928099	C	A	-0.00985446	0.000922256	114.173	4e-29	0.000308314	0.0084	0.0149	0.5703
Varicose veins	SHBG	17	47320938	rs12950511	C	T	0.0256861	0.000857626	897.017	1e-200	0.00241721	-0.0215	0.0138	0.1207
Varicose veins	SHBG	3	56585975	rs13075010	T	C	0.00512059	0.000865635	34.9921	6.1e-12	9.45136e-05	-0.0102	0.0138	0.4608
Varicose veins	SHBG	3	86964322	rs13082048	A	G	0.00575917	0.000874639	43.3573	2.6e-10	0.000117105	0.0178	0.0139	0.2009
Varicose veins	SHBG	4	3443931	rs13108218	A	G	0.0235093	0.000866221	736.583	3e-172	0.00198575	-0.0028	0.0144	0.8439
Varicose veins	SHBG	4	88203828	rs13150068	A	G	0.0182465	0.000842991	468.504	1.4e-112	0.00126395	-0.0023	0.0142	0.8733
Varicose veins	SHBG	3	105406468	rs13315174	G	A	0.00806694	0.00101713	62.902	6e-17	0.000169885	-0.0082	0.0158	0.6023
Varicose veins	SHBG	14	74250126	rs13379043	T	C	-0.0100981	0.000953593	112.138	2.6e-28	0.000302821	-0.016	0.0168	0.3388
Varicose veins	SHBG	2	165528876	rs13389219	C	T	-0.0159608	0.000850513	352.166	1.6e-88	0.000950384	-0.0128	0.0141	0.3641
Varicose veins	SHBG	2	112263087	rs1375045	G	A	-0.00744514	0.000977911	57.9625	6.8e-16	0.000156547	-0.0228	0.0171	0.1806
Varicose veins	SHBG	5	36219710	rs138373837	C	T	-0.0176042	0.00274092	41.2515	4e-11	0.000111418	0.0046	0.0688	0.9469
Varicose veins	SHBG	11	118793479	rs138526953	C	A	0.0162828	0.00292555	30.9773	1.3e-09	8.36703e-05	0.0177	0.046	0.7008
Varicose veins	SHBG	5	56228040	rs138611541	T	C	0.0110124	0.00157632	48.8062	6.5e-13	0.00013182	-0.0075	0.0339	0.8241
Varicose veins	SHBG	22	50169852	rs138824	G	A	0.00858705	0.00147643	33.8269	8e-10	9.13666e-05	-0.0264	0.0214	0.2162
Varicose veins	SHBG	17	7267699	rs139667716	G	A	-0.0472368	0.00310402	231.586	5.5e-55	0.00062518	-0.0582	0.0434	0.1798
Varicose veins	SHBG	9	94011892	rs1397575	C	T	0.006233	0.00107176	33.822	3.7e-08	9.13533e-05	-0.0446	0.0153	0.003532
Varicose veins	SHBG	15	44027885	rs139974673	T	C	0.0656366	0.0026619	608.007	5.1e-147	0.00163969	0.0018	0.0938	0.9844
Varicose veins	SHBG	17	7314396	rs140912942	C	T	-0.018199	0.00365787	24.7536	4e-08	6.68612e-05	-0.0227	0.0316	0.471
Varicose veins	SHBG	17	7244137	rs141667726	C	T	0.258723	0.00485764	2836.74	1e-200	0.00760447	-0.2256	0.127	0.07566
Varicose veins	SHBG	1	154987704	rs141845046	C	T	-0.0149073	0.00287436	26.8977	1.1e-08	7.26522e-05	-0.0568	0.0262	0.03035
Varicose veins	SHBG	9	95538573	rs143554698	C	T	0.00820066	0.00120729	46.1397	1.5e-12	0.000124619	0.0049	0.0219	0.8225
Varicose veins	SHBG	3	183400967	rs1456330	A	G	0.00664095	0.000966961	47.1675	3.1e-12	0.000127395	0.0231	0.0159	0.1463
Varicose veins	SHBG	12	65902265	rs145775785	C	T	-0.0228582	0.00356356	41.1449	6.1e-10	0.00011113	-0.0122	0.0359	0.7339
Varicose veins	SHBG	1	150314457	rs146199089	G	A	-0.024099	0.00317127	57.7473	2.6e-13	0.000155966	-0.0392	0.0578	0.4984
Varicose veins	SHBG	7	99168423	rs146296501	T	G	-0.0174708	0.00321901	29.4565	8.3e-09	7.9563e-05	0.0472	0.0827	0.5683
Varicose veins	SHBG	21	17591913	rs1475883	G	A	0.00398051	0.000853131	21.7694	2.4e-08	5.88011e-05	0.0183	0.0136	0.1783
Varicose veins	SHBG	7	111624089	rs149092986	T	C	0.0163666	0.00284838	33.0157	2.4e-08	8.91758e-05	-0.0021	0.049	0.9652
Varicose veins	SHBG	5	141924395	rs152439	T	C	0.0094523	0.00163568	33.3948	8.1e-09	9.01995e-05	-0.0235	0.0248	0.3443
Varicose veins	SHBG	16	68396034	rs1530644	G	A	0.00481393	0.000925882	27.0326	5.5e-09	7.30165e-05	-0.0266	0.0147	0.0706
Varicose veins	SHBG	7	26397239	rs1534696	C	A	-0.00480393	0.000838411	32.8306	3.4e-09	8.86759e-05	-0.0114	0.0136	0.4
Varicose veins	SHBG	7	130585553	rs157935	T	G	-0.0115652	0.000912852	160.511	1.4e-39	0.000433393	0.0036	0.0137	0.7916
Varicose veins	SHBG	19	2793194	rs1640269	A	C	-0.0188616	0.00092828	412.856	9.1e-101	0.00111399	-0.0098	0.0141	0.4891
Varicose veins	SHBG	17	7576151	rs1642792	G	A	0.080197	0.00377017	452.475	9.5e-107	0.00122076	-0.099	0.0499	0.0472
Varicose veins	SHBG	1	197982013	rs16842246	T	C	-0.0119613	0.00179532	44.3888	2.9e-12	0.000119891	0.085	0.0427	0.04664
Varicose veins	SHBG	10	65346300	rs16918645	A	G	0.0183661	0.00175793	109.152	3.8e-27	0.000294759	-0.0507	0.0239	0.03419
Varicose veins	SHBG	2	61606097	rs17008851	A	G	-0.00957649	0.00122668	60.9467	2.1e-16	0.000164605	0.0069	0.0223	0.7571
Varicose veins	SHBG	17	36075605	rs17138476	C	T	-0.00722871	0.00110373	42.8939	6.6e-11	0.000115854	0.005	0.0165	0.7628
Varicose veins	SHBG	6	100620931	rs17185536	C	T	-0.00684451	0.000978949	48.8838	1.7e-14	0.00013203	-0.0266	0.0167	0.1114
Varicose veins	SHBG	12	131608476	rs1725788	A	G	-0.00550669	0.000988565	31.0292	3.3e-09	8.38106e-05	-0.0022	0.0176	0.8998
Varicose veins	SHBG	1	107617707	rs1730859	G	A	0.025506	0.000881996	836.28	6.6e-197	0.00225391	0.0147	0.0147	0.3153
Varicose veins	SHBG	11	61549025	rs174533	G	A	0.0096524	0.000880248	120.243	1.2e-28	0.000324701	0.0037	0.0136	0.7865
Varicose veins	SHBG	7	27178790	rs17471520	T	C	-0.00864886	0.0014592	35.1308	9.5e-10	9.48881e-05	-0.026	0.0203	0.2012
Varicose veins	SHBG	22	20163070	rs175194	G	A	0.00464719	0.000866847	28.7406	4e-08	7.76295e-05	-0.0197	0.0135	0.1428
Varicose veins	SHBG	14	73219669	rs17780783	C	A	0.00689387	0.000996031	47.905	5.8e-13	0.000129387	0.0049	0.0155	0.7541
Varicose veins	SHBG	17	64210580	rs1801689	A	C	0.0379297	0.00236668	256.85	3e-60	0.000693335	0.02	0.0686	0.77
Varicose veins	SHBG	17	7545273	rs183889114	C	T	-0.0251343	0.00326119	59.3993	2.3e-14	0.000160427	0.0936	0.0624	0.1337
Varicose veins	SHBG	2	112024305	rs185241389	C	T	-0.00771681	0.00134464	32.9354	3e-10	8.8959e-05	0.0017	0.021	0.9344
Varicose veins	SHBG	17	7259087	rs193159515	G	A	-0.0516767	0.00162897	1006.38	1e-200	0.00271112	0.013	0.0328	0.6914
Varicose veins	SHBG	3	69147519	rs1965132	C	A	0.00545868	0.000844336	41.797	1.9e-10	0.000112891	0.0157	0.0136	0.2472
Varicose veins	SHBG	2	219289643	rs2004349	A	G	-0.00851312	0.000841969	102.232	1.3e-24	0.000276077	-0.0069	0.0136	0.6098
Varicose veins	SHBG	12	122631208	rs2017594	G	T	-0.00667508	0.00106404	39.3547	1.4e-11	0.000106296	-0.0055	0.015	0.7155
Varicose veins	SHBG	11	17421886	rs2074310	T	C	-0.00603772	0.000874784	47.637	1.5e-12	0.000128663	0.0369	0.0134	0.00603
Varicose veins	SHBG	1	54877103	rs213494	C	T	0.00588942	0.000871399	45.6784	7.9e-12	0.000123374	0.0338	0.0149	0.02298
Varicose veins	SHBG	6	111176401	rs2136677	C	T	-0.00627171	0.000963325	42.3864	3.9e-11	0.000114483	0.0148	0.0142	0.298
Varicose veins	SHBG	3	101105268	rs2176887	C	T	-0.0091861	0.00166724	30.3575	2.7e-09	8.19965e-05	-0.01	0.0317	0.7531
Varicose veins	SHBG	13	51133421	rs2182784	C	A	0.00704792	0.00101088	48.6097	1e-13	0.00013129	0.0118	0.0188	0.5282
Varicose veins	SHBG	6	55572187	rs2208605	T	C	-0.00675651	0.00103321	42.7629	4e-11	0.0001155	-0.0302	0.0189	0.1091
Varicose veins	SHBG	15	66872325	rs2218181	T	C	0.00801068	0.000875929	83.6375	1.1e-21	0.000225875	0.012	0.0142	0.3999
Varicose veins	SHBG	12	21319313	rs2219828	G	A	0.0125853	0.001532	67.4854	9.5e-19	0.000182262	0.0456	0.0334	0.1714
Varicose veins	SHBG	14	73011885	rs2239222	A	G	-0.0105435	0.000885659	141.722	9.4e-35	0.000382679	-0.0155	0.014	0.2677
Varicose veins	SHBG	1	221055463	rs2247213	G	A	0.01231	0.000884341	193.766	1.1e-45	0.000523135	0.0056	0.014	0.691
Varicose veins	SHBG	11	45903613	rs2292910	A	C	0.00572771	0.000896205	40.8458	1.2e-11	0.000110323	-0.0109	0.0142	0.4439
Varicose veins	SHBG	6	15398331	rs2299055	A	G	0.0074681	0.00130391	32.8039	1e-08	8.86036e-05	0.0029	0.021	0.8915
Varicose veins	SHBG	2	148716428	rs2307394	T	C	-0.00582789	0.000906865	41.2988	7.1e-12	0.000111546	0.0193	0.0142	0.1732
Varicose veins	SHBG	11	16248020	rs2351958	C	A	0.0101825	0.000860288	140.095	2.1e-38	0.000378287	0.0011	0.0143	0.9379
Varicose veins	SHBG	2	178101235	rs2364717	C	T	-0.00603367	0.000839826	51.616	3.3e-16	0.000139408	-0.0015	0.0135	0.9118
Varicose veins	SHBG	12	121423956	rs2393791	C	T	-0.0154352	0.00086112	321.29	2e-80	0.000867132	0.0022	0.0136	0.869
Varicose veins	SHBG	9	123544003	rs2416800	A	G	0.00663332	0.000848553	61.1088	3.8e-17	0.000165043	-0.0279	0.0135	0.03864
Varicose veins	SHBG	5	162882702	rs2431752	G	A	-0.0101692	0.00135767	56.1029	3.5e-14	0.000151525	-0.0088	0.0201	0.6625
Varicose veins	SHBG	5	131806488	rs2522064	G	A	-0.00983175	0.00107748	83.2613	2.8e-20	0.000224859	0.0106	0.0163	0.516
Varicose veins	SHBG	2	71609785	rs2542522	G	A	-0.00741058	0.00136452	29.4947	1.9e-08	7.96663e-05	0.0056	0.0228	0.8073
Varicose veins	SHBG	12	66186792	rs2583920	A	G	0.00939612	0.00142454	43.5059	2e-10	0.000117506	-0.002	0.0258	0.9382
Varicose veins	SHBG	17	77784268	rs2587505	T	C	0.00556879	0.000818158	46.3284	1.3e-11	0.000125129	-0.034	0.0142	0.01704
Varicose veins	SHBG	4	100029145	rs2602856	C	A	0.0133519	0.000882151	229.087	2.3e-55	0.000618438	0.0172	0.0141	0.2234
Varicose veins	SHBG	20	17844684	rs2618566	G	T	0.00750411	0.000888067	71.4014	2.9e-19	0.000192836	-0.0113	0.0145	0.4329
Varicose veins	SHBG	1	150958836	rs267733	A	G	0.0122992	0.00112924	118.626	6.6e-29	0.000320337	-0.0131	0.019	0.4915
Varicose veins	SHBG	15	42073397	rs2695165	C	T	0.0069384	0.000839012	68.3884	8.7e-18	0.0001847	-0.0338	0.0134	0.01162
Varicose veins	SHBG	7	135166999	rs2696887	T	C	0.00471298	0.000856416	30.2846	1.6e-09	8.17995e-05	-0.0176	0.0135	0.1929
Varicose veins	SHBG	5	72922647	rs2703636	C	T	-0.00635714	0.000941015	45.6384	2e-11	0.000123266	-0.0104	0.0162	0.5204
Varicose veins	SHBG	4	17942560	rs2707450	C	T	0.00725144	0.000951455	58.0861	8.2e-14	0.00015688	-0.011	0.0143	0.44
Varicose veins	SHBG	8	145677011	rs2721195	T	C	0.00965032	0.000841046	131.657	4.2e-33	0.000355512	0.0232	0.0135	0.08484
Varicose veins	SHBG	7	17888587	rs2723572	T	C	0.00504647	0.00083673	36.3751	3.2e-11	9.82487e-05	0.0292	0.0135	0.03122
Varicose veins	SHBG	19	18237882	rs273492	G	A	0.00773476	0.000960313	64.8736	3.3e-19	0.000175209	-0.0235	0.0152	0.1216
Varicose veins	SHBG	1	67529243	rs2755263	A	G	-0.00467465	0.000838402	31.0881	3.8e-08	8.39696e-05	-0.0183	0.0135	0.1749
Varicose veins	SHBG	1	11160674	rs2791644	C	T	0.00902137	0.000983196	84.1908	2.4e-21	0.000227369	0.0048	0.016	0.764
Varicose veins	SHBG	6	41667506	rs28360642	A	C	0.0163796	0.00115099	202.518	8.7e-48	0.000546752	0.0088	0.0167	0.5978
Varicose veins	SHBG	22	50730320	rs28412679	T	C	-0.0047105	0.000848855	30.7941	1.1e-08	8.31755e-05	-0.0252	0.0135	0.06095
Varicose veins	SHBG	4	89742244	rs28418580	C	T	0.00650879	0.000842644	59.664	7.2e-14	0.000161141	0.0472	0.0134	0.0004388
Varicose veins	SHBG	4	37406477	rs28473232	A	G	-0.00550183	0.000994053	30.6334	2.6e-09	8.27416e-05	0.0277	0.0154	0.07154
Varicose veins	SHBG	4	77197397	rs28636815	A	G	-0.0125467	0.000861428	212.139	1.2e-51	0.000572713	-0.0096	0.0141	0.494
Varicose veins	SHBG	4	144359490	rs28925904	C	T	0.0211688	0.00267361	62.6897	3.6e-16	0.000169312	-0.1083	0.1323	0.413
Varicose veins	SHBG	5	158013856	rs2914233	T	C	0.0115824	0.00103484	125.271	5.3e-31	0.000338274	0.0244	0.02	0.2227
Varicose veins	SHBG	11	68883281	rs2924545	G	A	0.00747125	0.000850341	77.197	2.7e-22	0.000208485	-0.0049	0.0134	0.7141
Varicose veins	SHBG	2	227093745	rs2943641	T	C	0.0143553	0.000869134	272.804	9.8e-66	0.00073637	0.0051	0.0139	0.7119
Varicose veins	SHBG	16	81516383	rs2966084	A	G	-0.00501553	0.000926371	29.3132	1.4e-08	7.91761e-05	0.0024	0.0143	0.8662
Varicose veins	SHBG	4	23887454	rs2970877	T	G	-0.00853285	0.000915841	86.8057	1.5e-20	0.000234429	-0.0172	0.0139	0.2156
Varicose veins	SHBG	1	219727779	rs3001032	T	C	-0.0111685	0.000891087	157.09	1.3e-37	0.00042416	-0.063	0.0143	1.06e-05
Varicose veins	SHBG	7	150491084	rs3173833	T	G	-0.00645642	0.000845801	58.2703	4.7e-15	0.000157378	-0.0074	0.0137	0.5905
Varicose veins	SHBG	5	133861756	rs329120	C	T	0.00907848	0.00084959	114.185	2.3e-27	0.000308346	0.0075	0.0136	0.5803
Varicose veins	SHBG	16	49868513	rs34050011	C	A	-0.00552096	0.000850499	42.1387	1.2e-09	0.000113814	-0.012	0.014	0.3909
Varicose veins	SHBG	4	88392585	rs34052949	A	G	0.00660411	0.000991029	44.4075	1.6e-11	0.000119941	0.0112	0.018	0.5319
Varicose veins	SHBG	19	46384830	rs34255979	C	T	-0.0276807	0.00129193	459.067	1.5e-108	0.00123852	-0.0124	0.0285	0.6641
Varicose veins	SHBG	1	78450517	rs34517439	C	A	-0.0092581	0.00127962	52.3458	8.2e-13	0.000141379	-0.0469	0.0202	0.01986
Varicose veins	SHBG	4	69491456	rs34707604	T	C	-0.0164589	0.0010045	268.474	7.3e-64	0.000724689	0.0039	0.0154	0.7984
Varicose veins	SHBG	3	123090360	rs34970607	G	A	-0.00652124	0.000944328	47.6886	2.2e-14	0.000128802	0.0543	0.0173	0.001713
Varicose veins	SHBG	9	137268177	rs35233014	C	A	0.0137386	0.000968721	201.135	2.5e-46	0.000543021	0.0024	0.0151	0.8734
Varicose veins	SHBG	9	35661243	rs35234337	C	T	0.00553933	0.00096104	33.2224	3.3e-08	8.97341e-05	0.0013	0.0169	0.9392
Varicose veins	SHBG	1	25788425	rs35346083	C	A	0.00836929	0.000837302	99.9109	4.8e-24	0.000269812	0.0045	0.0134	0.7354
Varicose veins	SHBG	19	59023174	rs35350976	A	G	-0.00826851	0.00108998	57.5463	4.1e-16	0.000155423	0.0371	0.0175	0.03408
Varicose veins	SHBG	2	20363074	rs35633876	G	T	0.0079177	0.000835367	89.8346	2.9e-23	0.000242607	-0.0327	0.0135	0.01544
Varicose veins	SHBG	2	223540323	rs35676483	T	C	-0.00660027	0.00120605	29.9497	1.1e-08	8.08951e-05	-0.0083	0.0253	0.7419
Varicose veins	SHBG	3	52814709	rs36012032	C	A	-0.0105557	0.00144962	53.0232	2e-14	0.000143208	0.0024	0.0243	0.9224
Varicose veins	SHBG	10	89722731	rs36062478	T	C	0.0054276	0.00115584	22.0506	3.8e-08	5.95606e-05	0.046	0.0222	0.03842
Varicose veins	SHBG	1	16510894	rs36086195	C	T	-0.0113699	0.000842073	182.311	2.9e-43	0.000492226	-0.0091	0.0143	0.5243
Varicose veins	SHBG	10	31607215	rs3737178	A	G	0.0102005	0.00193835	27.6935	1.2e-08	7.48016e-05	-0.0172	0.027	0.5239
Varicose veins	SHBG	17	73840243	rs3744010	G	A	-0.00961893	0.000936624	105.469	6.5e-24	0.000284816	-0.0018	0.0174	0.9159
Varicose veins	SHBG	20	37570725	rs3752293	C	T	-0.00698047	0.000914439	58.272	2.4e-16	0.000157382	-0.012	0.0156	0.4431
Varicose veins	SHBG	2	111899881	rs3761706	G	A	0.0177971	0.00170457	109.011	9.8e-28	0.000294378	0.1075	0.0337	0.001411
Varicose veins	SHBG	1	40035928	rs3768321	G	T	0.0127547	0.00104684	148.45	4.4e-35	0.00040084	0.0525	0.0181	0.003814
Varicose veins	SHBG	7	15906641	rs38196	A	C	-0.0057495	0.000870243	43.6495	1e-10	0.000117894	0.023	0.0141	0.1028
Varicose veins	SHBG	11	2179204	rs3842763	G	T	-0.0107267	0.000996537	115.863	2e-28	0.000312877	0.0383	0.0158	0.01534
Varicose veins	SHBG	22	38988115	rs3946137	A	G	0.0056749	0.000884748	41.1412	9.1e-12	0.00011112	-0.0037	0.014	0.7903
Varicose veins	SHBG	5	55804552	rs40270	A	C	0.0161631	0.000998064	262.26	2.3e-60	0.000707929	-0.0165	0.0147	0.2601
Varicose veins	SHBG	5	112382137	rs4073358	C	T	-0.00460884	0.000838605	30.2043	2.1e-08	8.15826e-05	-0.0114	0.0134	0.3985
Varicose veins	SHBG	2	165467068	rs4128205	A	C	0.00549342	0.000837529	43.0215	4.1e-12	0.000116198	0.0167	0.0136	0.2181
Varicose veins	SHBG	13	50655989	rs41284816	G	T	-0.0305	0.00312399	95.3192	1.5e-25	0.000257415	-0.1957	0.0481	4.79e-05
Varicose veins	SHBG	7	116444070	rs42374	T	C	0.00584547	0.000842364	48.1548	8.6e-15	0.000130061	0.0218	0.0137	0.1104
Varicose veins	SHBG	8	9184231	rs4240624	G	A	-0.0221708	0.00145318	232.768	2.3e-59	0.00062837	0.006	0.0202	0.7651
Varicose veins	SHBG	5	38749736	rs4266430	C	T	-0.00493986	0.000837846	34.7617	1.5e-09	9.38912e-05	-0.004	0.0134	0.7632
Varicose veins	SHBG	1	232795105	rs4310395	A	G	-0.00446349	0.000837462	28.4066	1.7e-08	7.67274e-05	-0.0495	0.0135	0.0002354
Varicose veins	SHBG	18	71925113	rs4327143	G	A	-0.00829236	0.000933775	78.8627	1.3e-19	0.000212983	-0.0049	0.0151	0.7472
Varicose veins	SHBG	8	81461974	rs440837	A	G	-0.0188488	0.00103881	329.227	4e-80	0.000888534	-0.013	0.0168	0.4386
Varicose veins	SHBG	7	92408370	rs445	C	T	0.0116821	0.00142785	66.9386	4.8e-18	0.000180785	-0.0132	0.0289	0.6475
Varicose veins	SHBG	18	54717025	rs4450488	G	A	0.00499176	0.00088892	31.5342	5.3e-09	8.51745e-05	0.0186	0.0141	0.1877
Varicose veins	SHBG	6	96078826	rs4472353	T	C	-0.00665541	0.00114767	33.6291	1.2e-08	9.08324e-05	-0.0005	0.022	0.9831
Varicose veins	SHBG	19	35550878	rs45512696	C	T	-0.0205653	0.00110483	346.481	2e-86	0.000935056	0.0044	0.0187	0.8148
Varicose veins	SHBG	9	4309006	rs4567095	C	T	-0.00666558	0.000909477	53.7146	3.4e-15	0.000145076	0.005	0.0155	0.7458
Varicose veins	SHBG	1	197126649	rs4639796	G	A	0.0124336	0.00113343	120.338	4.3e-28	0.000324959	0.0177	0.0159	0.2663
Varicose veins	SHBG	2	21221035	rs4665710	A	C	-0.00611216	0.0010279	35.358	4.6e-09	9.55017e-05	-0.0227	0.0151	0.1342
Varicose veins	SHBG	2	27598097	rs4665972	T	C	-0.0368708	0.000855581	1857.13	1e-200	0.00499154	0.0064	0.0138	0.6428
Varicose veins	SHBG	4	157650930	rs4691375	A	G	-0.00861725	0.000894914	92.7203	1.2e-23	0.000250398	-0.0256	0.0155	0.09895
Varicose veins	SHBG	1	91530432	rs469882	A	C	0.00884139	0.00104888	71.0542	9.1e-17	0.000191898	0.0469	0.0164	0.004273
Varicose veins	SHBG	6	164133001	rs4709746	C	T	-0.00992161	0.00123753	64.2766	6.4e-17	0.000173597	-0.0138	0.0245	0.5733
Varicose veins	SHBG	10	64822828	rs4746855	G	A	-0.0269649	0.000850369	1005.5	1e-200	0.00270875	-0.0095	0.0136	0.4855
Varicose veins	SHBG	19	7223848	rs4804416	T	G	0.0150409	0.000845915	316.151	1.8e-75	0.000853273	0.0036	0.0137	0.7909
Varicose veins	SHBG	19	33896432	rs4805881	A	C	-0.0090566	0.000888967	103.791	4.3e-29	0.000280286	-0.0368	0.0141	0.009105
Varicose veins	SHBG	20	45594295	rs4810580	T	G	0.00729813	0.00102432	50.7635	3.2e-13	0.000137106	-0.0077	0.0161	0.634
Varicose veins	SHBG	22	21940189	rs4820091	T	G	-0.0106693	0.00109993	94.0896	1.6e-21	0.000254095	-0.0157	0.0144	0.2754
Varicose veins	SHBG	19	45421877	rs484195	A	G	-0.00526701	0.000877228	36.0498	2.3e-10	9.73701e-05	0.0175	0.0146	0.2302
Varicose veins	SHBG	9	137162110	rs4917342	C	T	-0.00445508	0.000836963	28.3334	2.8e-08	7.65297e-05	0.0065	0.0136	0.6344
Varicose veins	SHBG	5	67714246	rs4976033	A	G	0.00722948	0.000865074	69.8405	9.7e-20	0.000188621	0.0063	0.0136	0.6454
Varicose veins	SHBG	12	712980	rs4980839	T	C	0.00459809	0.000839931	29.9687	1.1e-09	8.09464e-05	0.0356	0.0136	0.008831
Varicose veins	SHBG	15	96704443	rs4984511	C	T	-0.0341411	0.000946282	1301.71	1e-200	0.00350392	0.0017	0.0147	0.9095
Varicose veins	SHBG	7	73037366	rs55747707	G	A	-0.00809829	0.00104217	60.3823	3.2e-16	0.000163081	0.017	0.0174	0.3287
Varicose veins	SHBG	11	119070949	rs55771168	T	C	-0.00689457	0.000943823	53.3621	5.7e-15	0.000144124	-0.0217	0.0146	0.1379
Varicose veins	SHBG	11	95086353	rs558531	G	A	-0.00504829	0.000968717	27.1578	2.2e-09	7.33546e-05	-0.0034	0.016	0.8324
Varicose veins	SHBG	20	49569025	rs55987409	C	T	-0.0181766	0.00162644	124.896	6.4e-28	0.000337262	0.0165	0.0292	0.5728
Varicose veins	SHBG	1	35841258	rs559986	C	T	0.0115	0.00143915	63.8533	6.6e-17	0.000172454	0.0386	0.0189	0.04099
Varicose veins	SHBG	12	2908330	rs56196860	C	A	-0.0234832	0.00238797	96.7068	4.4e-24	0.000261161	0.0297	0.0618	0.6316
Varicose veins	SHBG	17	65264056	rs56300212	A	G	0.00665322	0.000808395	67.7355	7.1e-19	0.000182937	-0.0026	0.0139	0.8505
Varicose veins	SHBG	17	45766771	rs56325564	G	A	0.0148314	0.000811727	333.845	3.2e-75	0.000900985	0.0328	0.0134	0.01464
Varicose veins	SHBG	11	48877002	rs566217606	T	C	-0.0222153	0.0039833	31.1041	1.4e-08	8.4013e-05	0.2328	0.123	0.05834
Varicose veins	SHBG	3	185371172	rs57158761	A	G	0.00861913	0.000843687	104.367	1.7e-27	0.000281843	0.0018	0.0138	0.8933
Varicose veins	SHBG	12	102837863	rs5742643	T	C	0.00924386	0.000963578	92.0308	8.7e-23	0.000248536	0.0047	0.0158	0.7683
Varicose veins	SHBG	2	220081416	rs57467915	G	A	0.0218329	0.00340965	41.0018	3.9e-11	0.000110744	0.0133	0.0513	0.796
Varicose veins	SHBG	22	24267047	rs5751777	C	T	0.00764273	0.000854053	80.0806	5e-20	0.000216271	-0.015	0.0139	0.2808
Varicose veins	SHBG	12	21367633	rs57743625	G	A	0.0300891	0.00114066	695.835	1.1e-159	0.0018761	0.0088	0.0147	0.5468
Varicose veins	SHBG	6	139220712	rs58263961	C	T	-0.0060689	0.00106047	32.7509	9.8e-09	8.84605e-05	0.034	0.0165	0.03938
Varicose veins	SHBG	5	90169070	rs58729412	T	C	-0.00680865	0.000936117	52.9007	1.7e-13	0.000142878	0.0165	0.0152	0.277
Varicose veins	SHBG	8	72521293	rs59241933	C	A	0.00658511	0.000978362	45.303	2e-12	0.00012236	0.0191	0.0157	0.2236
Varicose veins	SHBG	1	61687651	rs59708846	G	A	-0.0193422	0.00156942	151.891	1.6e-37	0.000410129	-0.0047	0.0246	0.8483
Varicose veins	SHBG	19	3375572	rs60018147	A	G	-0.0138139	0.00135189	104.412	2.6e-25	0.000281963	0.0265	0.0205	0.1963
Varicose veins	SHBG	22	29101357	rs6005840	A	G	0.011982	0.000898782	177.726	3e-42	0.000479851	0.0026	0.0153	0.8677
Varicose veins	SHBG	20	39970385	rs6029640	A	G	-0.00985285	0.000854552	132.937	9.6e-33	0.000358968	0.0133	0.0134	0.3194
Varicose veins	SHBG	20	43040569	rs6073431	C	T	-0.0169942	0.00085711	393.123	5.1e-92	0.0010608	-0.0087	0.0135	0.5209
Varicose veins	SHBG	20	62692060	rs6090040	A	C	-0.00498288	0.00084597	34.6937	7.4e-10	9.37076e-05	-0.0223	0.0135	0.09883
Varicose veins	SHBG	20	45993193	rs6090665	T	C	-0.00678595	0.00113054	36.0288	1.3e-09	9.73132e-05	0.0167	0.0162	0.3011
Varicose veins	SHBG	17	7496411	rs61730843	G	A	-0.0828924	0.00559725	219.321	2e-53	0.00059209	-0.1226	0.0487	0.01193
Varicose veins	SHBG	14	105257802	rs61758464	G	A	-0.00948175	0.00117815	64.7703	1.1e-17	0.00017493	-0.0397	0.0178	0.02559
Varicose veins	SHBG	1	221001142	rs61830291	A	C	-0.00885776	0.00141119	39.3982	1.2e-10	0.000106413	0.0233	0.0211	0.2698
Varicose veins	SHBG	10	65259833	rs61853632	G	A	-0.0289408	0.00232129	155.44	1.6e-40	0.000419706	0.0069	0.0567	0.9031
Varicose veins	SHBG	12	50898728	rs61927768	G	A	-0.0100197	0.000903556	122.97	4.3e-28	0.000332062	-0.057	0.0154	0.0002082
Varicose veins	SHBG	14	104582386	rs61997624	C	T	0.00695182	0.001206	33.2279	3.7e-10	8.97487e-05	0.0036	0.0201	0.8585
Varicose veins	SHBG	15	63791228	rs62011287	A	G	0.0148872	0.000882307	284.699	1.4e-69	0.000768453	0.0247	0.0137	0.0712
Varicose veins	SHBG	15	53168857	rs62023531	C	T	0.0199217	0.00140919	199.854	2.2e-47	0.000539565	0.0093	0.0276	0.7363
Varicose veins	SHBG	3	132186187	rs62292896	G	A	0.00615507	0.00123734	24.745	3.4e-08	6.6838e-05	0.0272	0.0181	0.1336
Varicose veins	SHBG	6	52391951	rs62407923	C	T	-0.00650987	0.0011095	34.4263	3.4e-09	9.29853e-05	-0.0302	0.0181	0.09515
Varicose veins	SHBG	7	143105566	rs62472728	C	T	-0.0120196	0.0017696	46.1349	7.7e-10	0.000124606	-0.0126	0.0232	0.5868
Varicose veins	SHBG	9	137019331	rs62577365	C	T	0.0108291	0.00184039	34.623	7.5e-10	9.35167e-05	-0.0189	0.0301	0.5293
Varicose veins	SHBG	9	113034490	rs62580766	C	T	-0.0109816	0.00108863	101.758	3.2e-27	0.0002748	0.0232	0.0218	0.2872
Varicose veins	SHBG	11	32956492	rs62618693	C	T	-0.0158869	0.00201449	62.1939	2.3e-16	0.000167973	-0.0953	0.0424	0.02454
Varicose veins	SHBG	19	3745488	rs627379	C	T	0.00530811	0.000875238	36.7813	6.1e-09	9.93457e-05	-0.0032	0.0138	0.8145
Varicose veins	SHBG	11	69283303	rs631695	T	G	0.013996	0.000849521	271.431	6.8e-68	0.000732666	0.0035	0.0136	0.799
Varicose veins	SHBG	6	139843350	rs635243	A	C	-0.00542253	0.000841682	41.5057	1.9e-11	0.000112105	0.0038	0.0134	0.777
Varicose veins	SHBG	6	31272612	rs6457375	G	A	0.00632836	0.000860182	54.1255	1.3e-14	0.000146185	-0.0178	0.0145	0.222
Varicose veins	SHBG	19	58342011	rs6510107	A	G	-0.0068845	0.0011304	37.092	1.5e-10	0.000100185	0.0029	0.0187	0.8758
Varicose veins	SHBG	4	39686332	rs6531735	G	A	0.00454756	0.00083542	29.6311	1e-09	8.00345e-05	-0.0002	0.0136	0.9892
Varicose veins	SHBG	2	64906295	rs6546096	A	G	0.0205091	0.000949405	466.649	3e-110	0.00125895	-0.0234	0.0161	0.1455
Varicose veins	SHBG	8	21937667	rs6557781	T	C	-0.00693775	0.00116591	35.4085	3.2e-11	9.5638e-05	-0.0032	0.0172	0.8514
Varicose veins	SHBG	8	9239458	rs6601302	T	G	0.00624298	0.000970707	41.3626	1.1e-11	0.000111718	-0.0303	0.0174	0.08253
Varicose veins	SHBG	6	160769811	rs668871	C	T	-0.0176137	0.00084042	439.247	1.4e-111	0.00118511	-0.0365	0.0134	0.006547
Varicose veins	SHBG	1	177868990	rs670323	G	A	-0.0102826	0.00101938	101.75	1e-24	0.000274776	-0.0639	0.0173	0.0002248
Varicose veins	SHBG	1	39345358	rs6703810	T	C	-0.00964835	0.00156156	38.1759	4.2e-10	0.000103112	-0.0681	0.0352	0.05288
Varicose veins	SHBG	2	42510018	rs6736913	A	G	0.032452	0.0028969	125.492	2.3e-32	0.00033887	-0.0881	0.0501	0.07872
Varicose veins	SHBG	2	65690496	rs6742215	A	G	0.00601154	0.000835443	51.7771	2.7e-13	0.000139843	-0.0327	0.0138	0.01787
Varicose veins	SHBG	2	70537173	rs6758199	C	T	0.0182805	0.00167867	118.589	1.1e-28	0.000320237	-0.061	0.0223	0.006226
Varicose veins	SHBG	3	142002869	rs6777420	C	T	-0.00668917	0.00124185	29.0139	8.8e-09	7.83677e-05	-0.0534	0.0195	0.006245
Varicose veins	SHBG	3	24520283	rs6792725	A	G	-0.0148285	0.000933902	252.111	1.1e-63	0.000680551	-0.0043	0.0137	0.7501
Varicose veins	SHBG	4	128989327	rs6848998	G	A	-0.0070649	0.000862764	67.0545	4e-15	0.000181098	0.008	0.0135	0.5543
Varicose veins	SHBG	3	135932359	rs687339	C	T	0.0273541	0.000997176	752.491	1.3e-175	0.00202854	0.0544	0.0187	0.003535
Varicose veins	SHBG	7	86862750	rs6948767	G	A	-0.0144537	0.00217006	44.3624	1.5e-11	0.000119819	-0.0266	0.027	0.324
Varicose veins	SHBG	7	97915635	rs6950023	T	G	-0.0339203	0.00107699	991.964	1e-200	0.00267238	0.0011	0.0185	0.9527
Varicose veins	SHBG	8	80813426	rs6999846	T	C	-0.00543068	0.000883742	37.7622	2.2e-11	0.000101995	0.019	0.0155	0.2181
Varicose veins	SHBG	16	24848471	rs7186308	A	G	0.00598762	0.0010514	32.4319	4.6e-10	8.7599e-05	-0.0062	0.0194	0.7501
Varicose veins	SHBG	18	42595076	rs7233512	G	A	0.00720441	0.000923745	60.8265	2e-14	0.000164281	-0.0084	0.0139	0.5465
Varicose veins	SHBG	5	158364449	rs72643433	G	A	-0.00643646	0.000967528	44.2555	1.6e-11	0.000119531	0.0351	0.0165	0.03398
Varicose veins	SHBG	8	57122215	rs72656010	T	C	0.00822711	0.00124459	43.696	6.6e-12	0.00011802	-0.0021	0.0202	0.9161
Varicose veins	SHBG	14	50735947	rs72683923	T	C	-0.0270885	0.00299466	81.8229	5.7e-22	0.000220975	-0.0753	0.0626	0.2293
Varicose veins	SHBG	5	57392079	rs72753349	C	T	-0.0113378	0.0021097	28.8813	2.9e-08	7.80094e-05	0.0033	0.0302	0.9133
Varicose veins	SHBG	10	49686734	rs72783094	A	G	0.00827063	0.00146082	32.0541	1.8e-08	8.65787e-05	0.0462	0.023	0.04478
Varicose veins	SHBG	2	32515337	rs72798731	C	T	-0.0144295	0.00234148	37.9771	7.2e-09	0.000102575	0.0065	0.0458	0.8877
Varicose veins	SHBG	17	73149850	rs72844546	C	T	0.00998897	0.000846127	139.37	2.8e-33	0.000376332	0.016	0.0139	0.2516
Varicose veins	SHBG	2	630075	rs73139123	C	T	-0.00606083	0.00110221	30.2368	2.8e-08	8.16704e-05	-0.0433	0.0181	0.01685
Varicose veins	SHBG	12	111522026	rs7314285	T	G	-0.0355944	0.00165399	463.124	1.5e-109	0.00124945	-0.0267	0.0332	0.4208
Varicose veins	SHBG	4	3401678	rs73193388	C	T	-0.0103167	0.00122821	70.5564	5.2e-18	0.000190554	-0.0107	0.023	0.6425
Varicose veins	SHBG	15	39462617	rs73401721	C	A	-0.0124388	0.00199938	38.7049	3.8e-10	0.000104541	0.0163	0.0288	0.5707
Varicose veins	SHBG	19	14175226	rs74183052	C	T	0.00719692	0.000879152	67.014	2.1e-17	0.000180989	-0.0174	0.014	0.2127
Varicose veins	SHBG	3	196233136	rs7430950	A	C	0.00597654	0.000962787	38.5336	3.6e-11	0.000104078	0.0103	0.0154	0.5039
Varicose veins	SHBG	19	45745607	rs74444983	T	C	0.00565939	0.000959978	34.755	1.5e-08	9.3873e-05	-0.0395	0.0147	0.007105
Varicose veins	SHBG	13	22350875	rs749170	C	T	-0.00509753	0.000897746	32.2413	7e-10	8.70842e-05	0.0071	0.014	0.6122
Varicose veins	SHBG	15	68312792	rs74923405	C	T	0.0131777	0.00202902	42.18	1.9e-10	0.000113926	-0.0644	0.0548	0.2406
Varicose veins	SHBG	5	173334219	rs75049939	T	G	0.00715618	0.000909836	61.8638	7.2e-18	0.000167082	0.0034	0.0136	0.8039
Varicose veins	SHBG	12	20900839	rs75151534	C	T	0.0102593	0.00148713	47.5924	4.9e-12	0.000128542	0.0462	0.0195	0.01765
Varicose veins	SHBG	1	235408221	rs7515496	G	A	-0.0103017	0.00127831	64.945	6.3e-17	0.000175402	-0.0054	0.022	0.807
Varicose veins	SHBG	1	10125407	rs7539725	A	G	-0.00651944	0.00121025	29.0182	8e-10	7.83793e-05	-0.0394	0.0172	0.02212
Varicose veins	SHBG	1	166864373	rs7542169	A	G	0.00584448	0.00084939	47.3454	2.1e-11	0.000127875	-0.0117	0.0141	0.4065
Varicose veins	SHBG	2	64852557	rs7557491	C	A	-0.00610934	0.00110035	30.8267	1.4e-08	8.32637e-05	0.0167	0.017	0.3278
Varicose veins	SHBG	17	7759239	rs76162631	A	C	-0.0332357	0.00392564	71.6785	2.5e-17	0.000193584	-0.0329	0.0373	0.3778
Varicose veins	SHBG	3	70641810	rs7628382	A	G	0.0046927	0.000842083	31.0553	8.2e-09	8.38811e-05	-0.0023	0.0137	0.8663
Varicose veins	SHBG	8	81426196	rs76767219	C	A	-0.0425796	0.002291	345.424	6.9e-83	0.000932208	-0.0061	0.0436	0.8879
Varicose veins	SHBG	4	120106766	rs7678138	G	A	0.0105258	0.00126115	69.6589	1.7e-18	0.000188131	0.0565	0.0174	0.001153
Varicose veins	SHBG	12	4384844	rs76895963	T	G	-0.0729231	0.00321418	514.742	1.2e-120	0.00138852	-0.1017	0.0398	0.01073
Varicose veins	SHBG	4	69538180	rs7696472	G	A	-0.0130025	0.000836596	241.558	8.1e-58	0.000652084	0.0246	0.0134	0.06668
Varicose veins	SHBG	3	24372670	rs77395777	C	T	0.0170906	0.00272864	39.2303	1.2e-09	0.00010596	-0.0646	0.0349	0.06401
Varicose veins	SHBG	6	117523471	rs7753558	C	A	0.00524106	0.000876054	35.7912	2e-11	9.66717e-05	0.0234	0.0144	0.1034
Varicose veins	SHBG	6	20679709	rs7756992	A	G	0.00824449	0.000948816	75.5029	3.5e-19	0.000203911	0.0053	0.0142	0.7109
Varicose veins	SHBG	7	46275882	rs7794048	G	A	0.0131746	0.00172727	58.1774	4.8e-14	0.000157127	0.0017	0.0421	0.9681
Varicose veins	SHBG	7	156194185	rs7808581	C	T	0.00495663	0.000847731	34.1867	1e-09	9.23382e-05	0.0102	0.0135	0.4491
Varicose veins	SHBG	8	81246699	rs7822342	A	G	-0.00939574	0.000853064	121.311	1.3e-30	0.000327583	0.0171	0.0137	0.2119
Varicose veins	SHBG	8	116960729	rs7828742	A	G	0.00750701	0.000859722	76.2461	1.1e-20	0.000205917	-0.0107	0.0134	0.4255
Varicose veins	SHBG	9	113207962	rs7847560	A	C	-0.00629773	0.00110528	32.4656	2.6e-08	8.769e-05	0.0037	0.0195	0.8492
Varicose veins	SHBG	9	139089679	rs7860634	G	A	-0.00953895	0.000847153	126.788	1.2e-30	0.000342368	-0.0151	0.0135	0.2636
Varicose veins	SHBG	4	159834474	rs78890745	G	A	-0.0170398	0.00134787	159.821	1.7e-37	0.000431529	-0.0091	0.0209	0.6637
Varicose veins	SHBG	10	122926460	rs7893136	C	T	-0.0184224	0.00291345	39.9832	5.5e-10	0.000107993	-0.0405	0.0388	0.2962
Varicose veins	SHBG	10	114758349	rs7903146	C	T	0.0095782	0.000916736	109.164	2.4e-29	0.000294792	-0.0077	0.0168	0.6452
Varicose veins	SHBG	3	172294500	rs79287178	G	A	0.0368717	0.0025168	214.629	1.7e-51	0.000579431	0.0662	0.0338	0.05019
Varicose veins	SHBG	15	53739426	rs79391862	A	C	0.0824289	0.0036264	516.663	2.2e-121	0.00139369	-0.0992	0.0386	0.01017
Varicose veins	SHBG	12	103550623	rs7961076	T	C	0.008733	0.000869953	100.771	2.6e-26	0.000272133	-0.0151	0.0135	0.2638
Varicose veins	SHBG	17	7502608	rs79693490	G	A	0.121586	0.0045682	708.397	1.7e-166	0.0019099	-0.0658	0.1007	0.5137
Varicose veins	SHBG	12	46393518	rs7971398	G	A	-0.00588788	0.000926901	40.3507	7.6e-12	0.000108985	-0.0228	0.0146	0.1165
Varicose veins	SHBG	10	5262267	rs79717793	G	A	0.0207012	0.00115177	323.042	8.5e-84	0.000871857	-0.0544	0.0192	0.004732
Varicose veins	SHBG	10	65436691	rs79829463	C	T	-0.0208324	0.00166762	156.057	3e-36	0.000421372	0.0145	0.0227	0.5242
Varicose veins	SHBG	12	93630236	rs79879123	C	T	0.0128911	0.00203718	40.0425	2.3e-11	0.000108153	-0.0109	0.0229	0.6345
Varicose veins	SHBG	1	61914031	rs79940514	G	A	0.010152	0.00157116	41.7506	4.8e-11	0.000112766	0.0373	0.0218	0.08721
Varicose veins	SHBG	17	17924060	rs8079418	C	T	0.0135729	0.000827763	268.864	3.7e-65	0.000725743	0.0017	0.0134	0.9011
Varicose veins	SHBG	18	55096655	rs8093364	C	A	0.00857681	0.00105736	65.797	2.4e-16	0.000177702	-0.0308	0.0157	0.04945
Varicose veins	SHBG	4	56257103	rs819203	A	G	0.00544289	0.00092472	34.6448	2e-09	9.35756e-05	0.0489	0.0141	0.0005176
Varicose veins	SHBG	9	6667928	rs820503	C	A	0.0120646	0.00121736	98.2173	4.2e-25	0.000265239	0.0157	0.0186	0.4009
Varicose veins	SHBG	7	28192280	rs849133	C	T	-0.0110578	0.000836103	174.911	2e-42	0.000472256	0.0098	0.0134	0.4654
Varicose veins	SHBG	9	13536352	rs874867	A	G	-0.00944174	0.00154602	37.297	1.5e-09	0.000100738	0.0392	0.0327	0.2306
Varicose veins	SHBG	7	44255643	rs878521	G	A	0.00632183	0.000965088	42.9093	1.1e-10	0.000115895	-0.0084	0.0165	0.6133
Varicose veins	SHBG	6	31329609	rs9266303	G	T	0.0135061	0.00113544	141.492	7.9e-37	0.000382059	-0.0135	0.022	0.5391
Varicose veins	SHBG	6	127204623	rs9375477	A	G	0.0079594	0.00116436	46.729	2.8e-12	0.000126211	0.0173	0.0162	0.2871
Varicose veins	SHBG	6	7231843	rs9379084	G	A	0.0138383	0.00135024	105.037	5.2e-26	0.000283652	0.0511	0.0214	0.017
Varicose veins	SHBG	1	154589232	rs9427104	C	T	-0.0122622	0.000831549	217.451	8.6e-53	0.000587044	-0.0281	0.0134	0.03609
Varicose veins	SHBG	6	163753143	rs9458800	T	C	0.00478267	0.000849562	31.6921	3e-09	8.56009e-05	-0.0169	0.014	0.2264
Varicose veins	SHBG	13	44980150	rs9533843	G	A	-0.00475747	0.000849203	31.3855	1.8e-08	8.47729e-05	0.0003	0.0138	0.9812
Varicose veins	SHBG	13	95254382	rs9556404	A	G	0.00846142	0.000908095	86.8208	2.9e-24	0.00023447	0.0056	0.0141	0.6884
Varicose veins	SHBG	8	23414822	rs9644032	T	G	0.00715357	0.000868917	67.7781	7.3e-18	0.000183052	0.0191	0.0138	0.1678
Varicose veins	SHBG	19	53833142	rs9676732	G	T	-0.0054647	0.000840097	42.313	1.1e-12	0.000114285	0.0137	0.0134	0.3062
Varicose veins	SHBG	2	121337280	rs9677933	C	T	-0.00729245	0.00113913	40.9827	1.8e-10	0.000110692	-0.0256	0.0185	0.1666
Varicose veins	SHBG	9	131468740	rs9697210	G	A	0.0159893	0.00118978	180.603	9.2e-45	0.000487617	0.0652	0.0218	0.002774
Varicose veins	SHBG	3	129721303	rs9823118	G	A	-0.0058211	0.000911177	40.8136	6.1e-11	0.000110236	0.0096	0.0148	0.5136
Varicose veins	SHBG	3	172221249	rs9849142	G	A	-0.00581315	0.000967113	36.1301	6.8e-09	9.75868e-05	0.028	0.0156	0.07161
Varicose veins	SHBG	17	7484812	rs9901675	G	A	0.0680221	0.00183519	1373.85	1e-200	0.00369738	0.019	0.0392	0.6285
Varicose veins	SHBG	1	214156165	rs9970073	G	A	-0.00686723	0.000867455	62.6714	3.1e-18	0.000169262	-0.065	0.0135	1.39e-06
Varicose veins	Testosterone	5	127863098	rs10066170	A	G	0.00748245	0.00132347	31.9639	3.3e-09	7.52199e-05	0.0161	0.0142	0.2554
Varicose veins	Testosterone	2	20277070	rs10184382	C	T	-0.00821243	0.00130342	39.6985	1.1e-10	9.34201e-05	0.0252	0.0138	0.06697
Varicose veins	Testosterone	2	86163767	rs10202148	G	A	0.00884922	0.00147253	36.1145	2.7e-10	8.49867e-05	0.0189	0.0155	0.2226
Varicose veins	Testosterone	7	15031450	rs10278686	C	T	-0.00987923	0.00129008	58.6426	1.3e-14	0.000137994	-0.038	0.0135	0.004921
Varicose veins	Testosterone	10	67302920	rs10400066	T	C	-0.0148317	0.00131387	127.432	2e-28	0.000299815	0.0221	0.0146	0.1305
Varicose veins	Testosterone	9	114828332	rs10817260	C	T	0.0137891	0.00167144	68.0597	6.9e-17	0.00016015	-0.0055	0.0148	0.7112
Varicose veins	Testosterone	15	79859819	rs10851922	C	T	0.00842346	0.0013165	40.9392	5.7e-11	9.63393e-05	0.0008	0.0139	0.9562
Varicose veins	Testosterone	12	50901882	rs10876041	T	C	-0.00943347	0.00133944	49.6017	1.9e-12	0.000116722	-0.0797	0.014	1.09e-08
Varicose veins	Testosterone	11	30226356	rs11031005	T	C	-0.00997621	0.00184291	29.3037	2.1e-08	6.89603e-05	-0.0236	0.018	0.1882
Varicose veins	Testosterone	10	105532165	rs11191801	A	C	0.00919391	0.00141081	42.4682	6e-12	9.9937e-05	-0.0122	0.0155	0.4312
Varicose veins	Testosterone	5	35247932	rs112694713	A	G	0.0406377	0.00575113	49.9289	3.5e-13	0.000117492	-0.0122	0.0456	0.7892
Varicose veins	Testosterone	2	165528624	rs1128249	G	T	-0.00940047	0.00131392	51.1872	4.1e-13	0.000120452	-0.0113	0.0141	0.4218
Varicose veins	Testosterone	11	62905115	rs113172275	T	C	-0.0271461	0.00258703	110.106	1.3e-25	0.000259063	-0.0098	0.0385	0.7994
Varicose veins	Testosterone	7	129663496	rs11556924	C	T	-0.00823325	0.00131845	38.9956	1.2e-09	9.17659e-05	-0.0143	0.0143	0.3158
Varicose veins	Testosterone	11	2178330	rs11564722	C	T	-0.00868151	0.00152656	32.3417	8.2e-09	7.6109e-05	0.033	0.0159	0.03825
Varicose veins	Testosterone	14	99712945	rs11624408	A	G	-0.00798024	0.00129985	37.6917	5.6e-10	8.86978e-05	0.0127	0.0135	0.3489
Varicose veins	Testosterone	2	28529466	rs116413791	G	A	0.0384332	0.00709187	29.3692	2.8e-08	6.91143e-05	-0.0415	0.0691	0.5476
Varicose veins	Testosterone	4	104562071	rs116646027	T	C	0.03987	0.00601395	43.9514	5.9e-11	0.000103427	0.2523	0.4549	0.5791
Varicose veins	Testosterone	21	33766217	rs117007168	T	G	-0.0188362	0.00315005	35.7562	2.5e-09	8.41436e-05	-0.0432	0.0407	0.288
Varicose veins	Testosterone	17	7275379	rs11868624	C	T	-0.0127026	0.00130513	94.7279	4.6e-22	0.000222888	0.0141	0.0144	0.3299
Varicose veins	Testosterone	4	149613443	rs11937496	A	G	-0.0070501	0.00130412	29.2251	2.9e-08	6.87752e-05	0.0009	0.0135	0.9469
Varicose veins	Testosterone	21	43372219	rs12185851	T	C	-0.00874017	0.00153114	32.5844	6.7e-09	7.66801e-05	-0.0433	0.0162	0.007686
Varicose veins	Testosterone	10	96600732	rs12416196	C	T	0.00833378	0.00133604	38.9086	6.4e-10	9.15612e-05	-0.0186	0.0135	0.169
Varicose veins	Testosterone	14	98550490	rs12436785	T	C	-0.0105394	0.00130656	65.0688	7e-16	0.000153113	0.0394	0.0136	0.003776
Varicose veins	Testosterone	2	27730940	rs1260326	T	C	-0.0281178	0.00131298	458.613	3.5e-103	0.00107816	0.016	0.0141	0.2561
Varicose veins	Testosterone	19	18389135	rs12608504	A	G	-0.0138846	0.00133693	107.857	3e-25	0.000253773	0.0552	0.0141	9.67e-05
Varicose veins	Testosterone	9	16252807	rs12683780	A	C	0.0104924	0.00140645	55.6546	2.8e-13	0.000130964	-0.016	0.0139	0.2513
Varicose veins	Testosterone	11	94131557	rs12796488	C	A	0.0095618	0.00168961	32.0263	1.4e-08	7.53667e-05	0.0192	0.0188	0.3074
Varicose veins	Testosterone	16	81603619	rs12925980	T	C	0.00934901	0.00135874	47.3433	4.7e-12	0.000111408	-0.0297	0.0152	0.05028
Varicose veins	Testosterone	4	77417756	rs13152154	C	T	0.00830777	0.0014419	33.197	7.3e-09	7.81215e-05	0.0004	0.0147	0.9778
Varicose veins	Testosterone	5	176782218	rs13153019	T	C	-0.00895584	0.00149819	35.7338	4.1e-09	8.40908e-05	-0.012	0.015	0.4259
Varicose veins	Testosterone	17	47444794	rs1317701	T	C	-0.0167637	0.00138684	146.112	3.7e-34	0.000343751	0.0188	0.015	0.2109
Varicose veins	Testosterone	5	137807260	rs13185520	G	A	-0.0078686	0.00129974	36.6507	9.1e-10	8.62483e-05	-0.016	0.0139	0.2494
Varicose veins	Testosterone	2	135353183	rs13410301	C	T	-0.00836464	0.00132056	40.1216	5.1e-11	9.44155e-05	0.0025	0.0136	0.8549
Varicose veins	Testosterone	7	75588366	rs1362234	A	G	0.0354202	0.00558632	40.2023	6e-10	9.46053e-05	-0.061	0.0889	0.4926
Varicose veins	Testosterone	4	88057353	rs1408	G	A	0.0114428	0.00130454	76.9396	6.8e-19	0.000181041	0.0152	0.0135	0.2591
Varicose veins	Testosterone	7	130585492	rs157934	T	C	-0.00833858	0.00139587	35.6857	3.4e-09	8.39777e-05	0.0026	0.0137	0.851
Varicose veins	Testosterone	6	64270790	rs1681967	A	G	0.0149523	0.00234527	40.6472	5.9e-10	9.56522e-05	0.0477	0.0212	0.02471
Varicose veins	Testosterone	15	60862500	rs17270243	A	G	-0.00922895	0.00150818	37.4454	6.1e-10	8.81183e-05	-0.0164	0.0171	0.3362
Varicose veins	Testosterone	2	48907638	rs17326209	G	A	0.00887018	0.00130414	46.2612	1.6e-11	0.000108862	0.0168	0.0135	0.215
Varicose veins	Testosterone	1	67452322	rs17497828	G	A	0.00891926	0.00147376	36.6272	2.8e-10	8.61932e-05	0.0169	0.014	0.2277
Varicose veins	Testosterone	15	96245020	rs1822246	A	G	0.0083795	0.00140942	35.3472	1.6e-09	8.31812e-05	0.0122	0.0152	0.4251
Varicose veins	Testosterone	3	88058683	rs1835542	C	T	0.00732365	0.00132822	30.4029	2.2e-08	7.15468e-05	0.0008	0.0135	0.9538
Varicose veins	Testosterone	1	107607037	rs1977658	T	G	0.0145824	0.00136406	114.285	1.6e-27	0.000268894	0.0134	0.0147	0.3616
Varicose veins	Testosterone	11	72288599	rs1980091	G	A	0.0116459	0.0013938	69.8144	1.9e-16	0.000164278	-0.0106	0.0143	0.4595
Varicose veins	Testosterone	22	42523211	rs2004511	T	C	-0.00980757	0.00152425	41.401	2.7e-10	9.74259e-05	0.0193	0.0203	0.3423
Varicose veins	Testosterone	2	234627608	rs2011425	T	G	0.0249772	0.00238935	109.277	3.1e-26	0.000257112	-0.0245	0.0276	0.3734
Varicose veins	Testosterone	11	29200384	rs2035838	A	G	0.0111111	0.00181541	37.4597	2.5e-10	8.81521e-05	0.0166	0.0182	0.3614
Varicose veins	Testosterone	3	152077625	rs2055355	A	G	0.00879884	0.00139443	39.816	5.9e-10	9.36964e-05	0.0005	0.017	0.9773
Varicose veins	Testosterone	16	81573976	rs2061679	C	T	-0.0332963	0.00259764	164.299	1.5e-36	0.00038652	0.0044	0.0412	0.9156
Varicose veins	Testosterone	15	75463144	rs2201003	A	G	0.00800069	0.00133805	35.7528	6.7e-10	8.41356e-05	0.0006	0.0138	0.9675
Varicose veins	Testosterone	19	47572987	rs2241388	T	C	0.0108006	0.00143709	56.4843	3.2e-14	0.000132916	-0.0088	0.0141	0.5315
Varicose veins	Testosterone	12	47193818	rs2250010	C	T	-0.00968821	0.00164008	34.8945	3.1e-09	8.21159e-05	0.0193	0.017	0.2561
Varicose veins	Testosterone	1	179273941	rs2250352	G	A	-0.0188041	0.00149346	158.532	6.6e-37	0.00037296	-0.0314	0.0151	0.03805
Varicose veins	Testosterone	14	64656855	rs2256191	T	C	0.00750751	0.00135349	30.7668	7.4e-09	7.2403e-05	0.0166	0.0148	0.2632
Varicose veins	Testosterone	10	5147909	rs2275928	G	A	-0.00945407	0.00131258	51.8783	1.8e-13	0.000122078	0.0052	0.0139	0.7082
Varicose veins	Testosterone	3	195942487	rs2342307	A	G	0.0118683	0.00133323	79.2441	4.2e-20	0.000186463	-0.0121	0.0139	0.3848
Varicose veins	Testosterone	5	76480297	rs2359776	A	C	0.00963429	0.00137612	49.0148	1.4e-12	0.000115341	0.0188	0.0136	0.166
Varicose veins	Testosterone	18	44665083	rs2571001	C	A	0.00739034	0.00128965	32.8386	1.7e-08	7.72783e-05	0.0046	0.0134	0.7288
Varicose veins	Testosterone	12	66194243	rs2583949	C	T	0.0123421	0.00212058	33.8742	5e-09	7.9715e-05	-0.0021	0.0227	0.9274
Varicose veins	Testosterone	1	150958836	rs267733	A	G	0.0118795	0.00174647	46.2673	1.2e-12	0.000108876	-0.0131	0.019	0.4915
Varicose veins	Testosterone	2	65279414	rs2723065	A	G	-0.0105151	0.00132637	62.8489	1.3e-14	0.00014789	-0.0187	0.0141	0.1852
Varicose veins	Testosterone	18	3818842	rs28421540	C	A	-0.0108359	0.00143216	57.2462	3e-14	0.000134708	0.022	0.0141	0.1178
Varicose veins	Testosterone	16	11891361	rs28495625	C	A	-0.0127398	0.00181009	49.5365	1.2e-12	0.000116568	0.0376	0.0223	0.09182
Varicose veins	Testosterone	14	94844947	rs28929474	C	T	-0.0399493	0.00460163	75.3694	1.1e-17	0.000177347	-0.0806	0.0484	0.09612
Varicose veins	Testosterone	4	106094427	rs2903385	G	A	-0.00939408	0.00128845	53.1586	2.1e-14	0.000125091	-0.0334	0.0135	0.01361
Varicose veins	Testosterone	10	69482437	rs3125309	G	A	-0.00804224	0.00132172	37.0233	6.9e-10	8.71251e-05	0.0239	0.0134	0.0748
Varicose veins	Testosterone	7	73037956	rs34060476	A	G	-0.0197945	0.0018896	109.736	5.3e-26	0.000258192	0.0196	0.0198	0.3231
Varicose veins	Testosterone	8	81710349	rs34955534	G	A	0.0147669	0.0022096	44.6634	6.5e-12	0.000105102	0.0314	0.0216	0.1449
Varicose veins	Testosterone	8	77879704	rs35222808	C	A	0.00907747	0.00146955	38.1558	5.7e-10	8.979e-05	0.0073	0.0143	0.6109
Varicose veins	Testosterone	8	105966258	rs35783704	G	A	-0.0200758	0.00215659	86.6584	2.6e-20	0.000203905	-0.0289	0.0185	0.1171
Varicose veins	Testosterone	10	94435673	rs35906730	G	A	-0.00962401	0.00130773	54.1597	5.7e-14	0.000127446	0.0101	0.0134	0.45
Varicose veins	Testosterone	10	5062752	rs36032941	C	A	0.0225548	0.00142233	251.465	5e-56	0.000591461	0.0153	0.0148	0.3012
Varicose veins	Testosterone	6	119167949	rs36182456	G	A	-0.0184446	0.00154918	141.754	2.1e-33	0.0003335	-0.0242	0.0181	0.1806
Varicose veins	Testosterone	16	4157696	rs370222	G	A	0.0100454	0.00141209	50.6069	3.1e-12	0.000119087	0.0109	0.0151	0.4682
Varicose veins	Testosterone	1	214180721	rs3767844	A	G	-0.0081603	0.00142632	32.7324	5.5e-09	7.70284e-05	-0.0422	0.0145	0.003511
Varicose veins	Testosterone	1	113046879	rs3790604	C	A	-0.0198755	0.00246763	64.8748	2.6e-15	0.000152657	0.0279	0.0178	0.1179
Varicose veins	Testosterone	13	50655989	rs41284816	G	T	-0.0260423	0.00479925	29.445	1.5e-08	6.92928e-05	-0.1957	0.0481	4.79e-05
Varicose veins	Testosterone	17	7342682	rs4151122	C	T	-0.0416263	0.00129852	1027.63	1e-200	0.00241266	-0.0087	0.0135	0.5164
Varicose veins	Testosterone	7	98830439	rs4236541	G	T	-0.00974758	0.00146225	44.4376	2.8e-11	0.000104571	-0.0168	0.0158	0.2864
Varicose veins	Testosterone	10	4971457	rs4397736	C	T	-0.00885567	0.00129177	46.9973	9.6e-12	0.000110594	-0.005	0.0136	0.7119
Varicose veins	Testosterone	1	41453453	rs4453027	G	T	0.0101731	0.00131571	59.7842	5.5e-15	0.00014068	0.0201	0.0135	0.1353
Varicose veins	Testosterone	4	69946004	rs4632729	A	G	0.0148349	0.00128974	132.302	2.1e-30	0.000311269	0.0059	0.0135	0.6617
Varicose veins	Testosterone	3	138053187	rs4678408	A	G	-0.00937888	0.00134017	48.9759	5.9e-12	0.000115249	-0.0254	0.014	0.06909
Varicose veins	Testosterone	15	51519276	rs4775935	T	G	0.0116532	0.00134759	74.7782	3.9e-18	0.000175956	-0.0168	0.0141	0.2329
Varicose veins	Testosterone	1	57015121	rs4912377	C	A	0.00763583	0.00128977	35.05	1.4e-09	8.24818e-05	-0.0171	0.0134	0.2037
Varicose veins	Testosterone	9	16360889	rs4961485	T	C	0.0157393	0.00258242	37.1464	5.9e-10	8.74149e-05	0.0103	0.0346	0.7661
Varicose veins	Testosterone	6	160767905	rs520829	T	G	-0.0100721	0.00128977	60.9839	2.2e-16	0.000143502	-0.0397	0.0134	0.003086
Varicose veins	Testosterone	17	7738526	rs547040680	T	G	0.146814	0.00871167	284.009	2.5e-64	0.000667956	-0.0316	0.0496	0.5245
Varicose veins	Testosterone	15	43820717	rs55707100	C	T	0.0269106	0.00408708	43.3531	7.7e-12	0.000102019	-0.0014	0.09	0.9876
Varicose veins	Testosterone	11	128267541	rs55707502	C	T	-0.0102629	0.00165543	38.4343	1.6e-10	9.04452e-05	0.0024	0.0197	0.9028
Varicose veins	Testosterone	11	123421955	rs56028970	T	C	-0.0153384	0.00226215	45.9745	6.8e-12	0.000108187	-0.0243	0.0291	0.4048
Varicose veins	Testosterone	2	178154343	rs56117787	A	G	-0.0126732	0.0016125	61.7694	1.9e-14	0.00014535	-0.002	0.0165	0.9031
Varicose veins	Testosterone	12	2908330	rs56196860	C	A	-0.0644544	0.00368455	306.01	7.2e-71	0.000719664	0.0297	0.0618	0.6316
Varicose veins	Testosterone	3	172154210	rs56271032	A	G	-0.0110385	0.00192725	32.8053	3.6e-09	7.71999e-05	-0.0033	0.0219	0.8816
Varicose veins	Testosterone	15	96714816	rs56332871	C	A	-0.0172791	0.00145087	141.836	3.5e-34	0.000333692	-0.0025	0.0148	0.8647
Varicose veins	Testosterone	9	114588484	rs57108174	T	C	0.0103746	0.00154816	44.9067	1.1e-11	0.000105675	-0.0451	0.0172	0.008782
Varicose veins	Testosterone	7	99025328	rs574637649	C	T	0.115926	0.00336663	1185.69	1e-200	0.0027827	0.0289	0.0244	0.2361
Varicose veins	Testosterone	3	52322417	rs57615517	G	A	0.00804383	0.00138589	33.6875	4.7e-10	7.92757e-05	0.0011	0.0139	0.9386
Varicose veins	Testosterone	22	30533409	rs5763800	A	G	0.0267132	0.00428122	38.9329	9e-10	9.16185e-05	0.0977	0.0374	0.009034
Varicose veins	Testosterone	2	111934107	rs590097	T	G	-0.0192827	0.00134582	205.287	3.8e-48	0.000482901	0.0204	0.0138	0.1383
Varicose veins	Testosterone	1	156016356	rs59781317	A	G	0.00949673	0.00149303	40.4586	6.4e-10	9.52085e-05	0.0368	0.015	0.01395
Varicose veins	Testosterone	20	39644539	rs6129727	G	A	-0.00849366	0.00134912	39.6359	2.1e-10	9.32726e-05	0.0137	0.0137	0.3159
Varicose veins	Testosterone	20	43054441	rs6130613	C	T	-0.0105361	0.00131346	64.3467	2.9e-15	0.000151414	-0.0009	0.0137	0.9491
Varicose veins	Testosterone	1	218541992	rs61823391	T	C	0.0110331	0.00138102	63.8256	4.2e-16	0.000150188	-0.0376	0.0141	0.007917
Varicose veins	Testosterone	2	12531863	rs62115715	T	C	-0.0295327	0.00394106	56.1539	8.3e-14	0.000132138	-0.0266	0.0231	0.2496
Varicose veins	Testosterone	3	14420880	rs62231815	T	C	0.0152825	0.00213435	51.2693	1.8e-13	0.000120646	-0.0173	0.0292	0.554
Varicose veins	Testosterone	6	25870381	rs62394296	C	T	-0.01233	0.00200352	37.8738	4.2e-10	8.91264e-05	-0.0448	0.0194	0.02111
Varicose veins	Testosterone	6	99768270	rs631986	C	A	-0.00937891	0.00166147	31.8654	2.7e-08	7.49883e-05	-0.0313	0.0158	0.04839
Varicose veins	Testosterone	7	40869754	rs6462989	A	C	0.00798825	0.00135837	34.5834	1.5e-09	8.13838e-05	-0.017	0.0137	0.2119
Varicose veins	Testosterone	8	143991092	rs6471583	G	A	0.0113891	0.00129558	77.277	1.1e-19	0.000181835	-0.0028	0.0138	0.8384
Varicose veins	Testosterone	1	101737743	rs6684361	T	C	-0.0247434	0.00139978	312.463	2.5e-70	0.000734829	0.0202	0.0138	0.143
Varicose veins	Testosterone	4	103590864	rs6847587	A	G	-0.0081187	0.00129232	39.4669	4.9e-11	9.2875e-05	-0.0054	0.0134	0.6891
Varicose veins	Testosterone	6	41703041	rs6939861	G	A	0.00864192	0.00148096	34.0513	3.4e-09	8.01318e-05	-0.016	0.0154	0.298
Varicose veins	Testosterone	3	136109512	rs698270	A	G	0.00860831	0.00152138	32.0155	3.8e-09	7.53414e-05	0.0351	0.0192	0.0672
Varicose veins	Testosterone	15	40377092	rs7183977	T	C	-0.021492	0.0013597	249.843	3.1e-57	0.000587649	-0.0037	0.0139	0.7897
Varicose veins	Testosterone	17	7469845	rs72479718	T	C	0.0751721	0.00553207	184.645	7.1e-43	0.000434366	0.0245	0.0394	0.5336
Varicose veins	Testosterone	13	109960307	rs72660136	T	C	0.0212318	0.00353751	36.0229	8.5e-10	8.47711e-05	0.0459	0.0543	0.3972
Varicose veins	Testosterone	6	127529780	rs72961013	G	A	0.014537	0.00258581	31.605	2.1e-08	7.43755e-05	0.011	0.0273	0.6865
Varicose veins	Testosterone	12	111522026	rs7314285	T	G	-0.0144668	0.00255218	32.1309	7.5e-09	7.56129e-05	-0.0267	0.0332	0.4208
Varicose veins	Testosterone	8	10627311	rs73200740	C	A	-0.00921089	0.00151554	36.9376	1.8e-09	8.69234e-05	-0.0698	0.0181	0.0001191
Varicose veins	Testosterone	1	172095226	rs733190	T	C	0.00773479	0.00128895	36.0101	1.6e-09	8.47411e-05	0.0214	0.0134	0.111
Varicose veins	Testosterone	17	47320314	rs73340354	T	C	-0.00947336	0.00154185	37.7506	4.9e-10	8.88365e-05	0.0079	0.0163	0.6262
Varicose veins	Testosterone	18	71932976	rs74866423	C	T	-0.0530427	0.00427591	153.884	9.2e-37	0.000362029	0.1847	0.1275	0.1476
Varicose veins	Testosterone	2	43284432	rs7574528	G	A	-0.00827368	0.00148395	31.0856	1.3e-08	7.31532e-05	-0.0186	0.0144	0.1966
Varicose veins	Testosterone	19	2792566	rs759068	G	A	-0.0114466	0.0014137	65.5599	5.2e-16	0.000154269	-0.0132	0.0138	0.3396
Varicose veins	Testosterone	6	105378954	rs7759938	C	T	-0.00999899	0.00137665	52.7552	1.7e-13	0.000124142	-0.0193	0.0144	0.1819
Varicose veins	Testosterone	2	31609942	rs77775907	G	A	-0.0481992	0.00347762	192.095	8.2e-44	0.000451882	0.0295	0.0426	0.4888
Varicose veins	Testosterone	19	49515171	rs78248023	C	A	-0.0192124	0.00240541	63.7948	1.6e-16	0.000150116	0.0046	0.0193	0.8107
Varicose veins	Testosterone	5	77987524	rs784420	A	G	-0.0129787	0.00141823	83.747	3.2e-21	0.000197056	0.0219	0.0148	0.1385
Varicose veins	Testosterone	18	71938618	rs79384925	C	A	0.0255801	0.00187278	186.565	2e-41	0.000438881	0.0133	0.0186	0.4745
Varicose veins	Testosterone	15	53739426	rs79391862	A	C	0.0407221	0.00557431	53.3677	2.4e-14	0.000125583	-0.0992	0.0386	0.01017
Varicose veins	Testosterone	8	38332318	rs881301	T	C	0.0081257	0.00130258	38.9146	6.4e-10	9.15755e-05	-0.0098	0.0135	0.4669
Varicose veins	Testosterone	6	32603936	rs9272309	A	G	0.0128993	0.00133283	93.6662	1.1e-19	0.000220391	0.0271	0.0169	0.1092
Varicose veins	Testosterone	17	7716176	rs9303223	A	G	-0.0212118	0.00282531	56.3667	1.3e-13	0.000132639	-0.0361	0.0382	0.3441
Varicose veins	Testosterone	17	17680273	rs941446	C	T	-0.00843126	0.00133551	39.8557	3.5e-10	9.37899e-05	-0.0102	0.0135	0.4487
Varicose veins	Testosterone	13	22318314	rs9509847	C	A	0.0200719	0.00133617	225.659	1.6e-52	0.000530798	-0.033	0.0137	0.01615
Varicose veins	Testosterone	13	73172648	rs9543012	T	C	-0.00806298	0.00134861	35.7453	2.6e-10	8.41178e-05	-0.0199	0.0139	0.1516
Varicose veins	Testosterone	7	156311745	rs9638084	A	G	-0.00725485	0.00131376	30.4947	1.6e-08	7.17629e-05	0.0138	0.0134	0.3045
Varicose veins	Testosterone	5	55861786	rs9686661	C	T	0.012459	0.00160491	60.265	1.3e-14	0.000141811	-0.006	0.0196	0.7609
Varicose veins	Testosterone	17	29566575	rs9913470	A	G	0.0138148	0.00174864	62.4149	5.3e-15	0.000146869	0.0059	0.0141	0.6723
Varicose veins	Estradiol	11	30252352	rs10835638	T	G	-20.408	3.4473	35.0463	3.24026e-09	9.70197e-05	0.0249	0.0192	0.1949
Notes: MR, mendelian randomization; SHBG,sex hormone-binding globulin.

## Sheet: Table S3
The Cochran's Q test and MR-Egger intercepts test results in the univariable MR analysis
Outcome	Exposure	The Cochran's Q test		The MR-Egger intercepts test
		Q	Pheterogeneity	Egger intercept	Ppleiotropy
varicose veins	SHBG	679.197	1.33431e-22	0.00315014	0.132462
varicose veins	Testosterone	305.836	2.1847e-14	0.00388164	0.248493
varicose veins	Estradiol	─	─	─	─
Notes: MR, mendelian randomization; SHBG,sex hormone-binding globulin.

## Sheet: Table S4
Detailed information of instrumental variables used in the gender-stratified MR analysis
Outcome	Exposure	Chromosome	Position	SNP	Effect allele	Other allele	Exposure				R2	Outcome
							Beta	SE	F	P-value		Beta	SE	P-value
Varicose veins	SHBGmale	5	1279790	rs10069690	C	T	0.00704007	0.00131686	28.5808	3.6e-08	0.000244154	-0.0095	0.0146	0.5184
Varicose veins	SHBGmale	9	4145648	rs10116426	A	C	-0.00808468	0.0011696	47.7805	9.2e-13	0.000408102	-0.0362	0.0142	0.0111
Varicose veins	SHBGmale	17	7721931	rs10153304	G	A	-0.0152057	0.00178996	72.1649	1.2e-17	0.000616246	0.0214	0.0243	0.3792
Varicose veins	SHBGmale	20	62374389	rs1058319	C	T	-0.00965271	0.00173574	30.9264	9e-10	0.000264186	0.0192	0.0205	0.3491
Varicose veins	SHBGmale	1	214318748	rs10864086	C	A	0.0152958	0.00131671	134.947	2.9e-32	0.00115175	0.0266	0.0152	0.07912
Varicose veins	SHBGmale	1	51016603	rs10888696	G	A	-0.00590335	0.0011547	26.1372	8.3e-09	0.000223284	0.0073	0.0151	0.6272
Varicose veins	SHBGmale	11	102084940	rs10895277	A	G	0.00987439	0.0012208	65.4232	1.3e-17	0.000558707	-0.002	0.0142	0.8875
Varicose veins	SHBGmale	12	102838128	rs11111274	G	A	0.00783764	0.00129822	36.448	1.3e-10	0.000311339	0.0117	0.0144	0.4176
Varicose veins	SHBGmale	19	50016479	rs111981233	T	G	-0.0251937	0.00213394	139.386	7.7e-36	0.00118959	0.0086	0.0326	0.7919
Varicose veins	SHBGmale	14	94838142	rs112635299	G	T	-0.12541	0.0040722	948.432	1e-200	0.00803889	-0.0584	0.048	0.2244
Varicose veins	SHBGmale	4	110465025	rs114053844	T	C	-0.0289285	0.00450954	41.1517	2.2e-09	0.000351504	-0.2173	0.0735	0.00309
Varicose veins	SHBGmale	7	150498245	rs114949263	T	C	-0.0167582	0.00183634	83.2815	9.1e-23	0.000711107	0.0242	0.0249	0.3321
Varicose veins	SHBGmale	11	2178330	rs11564722	C	T	-0.00985935	0.00137344	51.532	8.4e-16	0.00044013	0.033	0.0159	0.03825
Varicose veins	SHBGmale	12	111734121	rs11610256	C	T	-0.00876496	0.00139971	39.2124	2.3e-11	0.000334945	0.0285	0.0159	0.07321
Varicose veins	SHBGmale	14	24871926	rs11621792	C	T	0.0127693	0.00116447	120.248	2e-28	0.00102642	0.0331	0.0139	0.01698
Varicose veins	SHBGmale	14	23728211	rs11622414	C	T	-0.0129151	0.00145873	78.3873	8.1e-24	0.000669345	-0.012	0.0168	0.4773
Varicose veins	SHBGmale	17	47448172	rs11655704	T	C	-0.0299786	0.00119384	630.566	1.5e-147	0.0053591	0.0186	0.015	0.2168
Varicose veins	SHBGmale	2	112375450	rs11686181	G	A	0.00652648	0.00121536	28.8369	2e-08	0.000246341	-0.0229	0.0136	0.09268
Varicose veins	SHBGmale	15	68347069	rs116934048	G	T	0.0145936	0.00275853	27.9878	1.3e-08	0.00023909	0.0222	0.0396	0.5752
Varicose veins	SHBGmale	4	171010101	rs11732763	G	A	-0.0113246	0.00186853	36.7321	1.9e-10	0.000313765	0.0057	0.0285	0.8408
Varicose veins	SHBGmale	4	23882519	rs11734408	A	G	-0.00848765	0.00126387	45.0993	2.1e-13	0.000385211	-0.0174	0.0139	0.2106
Varicose veins	SHBGmale	5	72927292	rs11739158	C	T	-0.00816741	0.0011675	48.939	1.7e-13	0.000417993	-0.036	0.0134	0.007308
Varicose veins	SHBGmale	5	137802404	rs11743810	C	T	-0.00813863	0.0011624	49.022	3.6e-11	0.000418702	-0.016	0.0138	0.2469
Varicose veins	SHBGmale	7	101907088	rs11766026	C	T	-0.0083793	0.00118913	49.6543	1.6e-13	0.0004241	-0.0019	0.0147	0.8957
Varicose veins	SHBGmale	17	7446991	rs118106205	C	T	-0.0957278	0.00795522	144.801	8.5e-36	0.00123575	-0.1257	0.049	0.01034
Varicose veins	SHBGmale	15	96223649	rs11856926	G	A	0.0113684	0.00116766	94.7907	1.1e-24	0.0008093	-0.0133	0.0136	0.3287
Varicose veins	SHBGmale	8	81273210	rs11994858	A	G	-0.0114904	0.00121507	89.4268	4.4e-23	0.000763539	0.0196	0.0596	0.7428
Varicose veins	SHBGmale	1	171063262	rs12059956	G	A	0.00722397	0.00116308	38.5774	3.4e-10	0.000329522	0.0006	0.0134	0.9615
Varicose veins	SHBGmale	14	104261423	rs12147741	T	C	-0.00801468	0.00118744	45.5564	1.6e-13	0.000389113	-0.0253	0.0135	0.06168
Varicose veins	SHBGmale	7	81564122	rs1229492	T	C	0.0110051	0.00130807	70.7825	1.2e-18	0.000604448	0.0063	0.0153	0.6791
Varicose veins	SHBGmale	11	45889775	rs12364060	C	T	-0.00755351	0.00136038	30.8303	1.8e-08	0.000263365	0.003	0.0151	0.8416
Varicose veins	SHBGmale	7	70158864	rs12536766	G	T	-0.00667579	0.00117012	32.5495	5.9e-09	0.000278048	-0.0073	0.0138	0.599
Varicose veins	SHBGmale	11	65561369	rs12797706	G	A	-0.0131577	0.00137492	91.5809	1.4e-22	0.000781917	-0.0335	0.0163	0.0399
Varicose veins	SHBGmale	12	53783182	rs12818938	T	G	0.0083449	0.00156016	28.6091	1.1e-08	0.000244396	0.0063	0.0181	0.7296
Varicose veins	SHBGmale	16	15150505	rs12928099	C	A	-0.00882643	0.00127234	48.1242	7.2e-13	0.000411037	0.5672	0.591	0.3372
Varicose veins	SHBGmale	2	148591232	rs12989596	G	T	-0.00771064	0.00127002	36.8604	2.9e-10	0.000314861	0.0195	0.0142	0.1701
Varicose veins	SHBGmale	3	105406468	rs13315174	G	A	0.00780161	0.0014023	30.9518	1.5e-10	0.000264403	-0.0082	0.0158	0.6023
Varicose veins	SHBGmale	14	74250126	rs13379043	T	C	-0.00793506	0.00131186	36.5869	2.9e-11	0.000312525	-0.016	0.0168	0.3388
Varicose veins	SHBGmale	2	165528876	rs13389219	C	T	-0.0115226	0.00117194	96.6697	2.3e-26	0.000825329	-0.0128	0.0141	0.3641
Varicose veins	SHBGmale	4	69533217	rs1349852	A	C	-0.0193075	0.00115949	277.28	5.3e-69	0.00236366	0.025	0.0135	0.06306
Varicose veins	SHBGmale	5	36219710	rs138373837	C	T	-0.0223469	0.00381024	34.3977	1.2e-09	0.000293831	0.0046	0.0688	0.9469
Varicose veins	SHBGmale	5	56228040	rs138611541	T	C	0.0153552	0.00216331	50.3818	2.8e-15	0.00043031	-0.0075	0.0339	0.8241
Varicose veins	SHBGmale	22	50164078	rs138820	T	C	0.00767489	0.00141281	29.5105	9.6e-09	0.000252094	-0.0162	0.0171	0.3438
Varicose veins	SHBGmale	15	44027885	rs139974673	T	C	0.0783027	0.00368625	451.215	4.6e-110	0.00384068	0.1628	0.2646	0.5384
Varicose veins	SHBGmale	20	45557065	rs1412957	A	G	0.00671966	0.00117951	32.4557	1.8e-09	0.000277247	0.0296	0.0135	0.02797
Varicose veins	SHBGmale	17	7244137	rs141667726	C	T	0.269975	0.00664193	1652.18	1e-200	0.0139208	-0.2256	0.127	0.07566
Varicose veins	SHBGmale	1	235467607	rs144647926	G	A	-0.0126113	0.00203263	38.4949	1.3e-10	0.000328818	0.0067	0.0261	0.798
Varicose veins	SHBGmale	8	59801932	rs1448542	A	G	-0.00636593	0.00140206	20.6153	3.7e-08	0.00017612	0.0247	0.0146	0.09047
Varicose veins	SHBGmale	6	26072992	rs144861591	C	T	-0.0181828	0.00218731	69.1036	3.6e-17	0.000590119	-0.035	0.035	0.3163
Varicose veins	SHBGmale	10	65137340	rs147837849	T	C	0.0407566	0.00510312	63.7858	5.8e-18	0.000544732	-0.1365	0.1084	0.2077
Varicose veins	SHBGmale	15	53728710	rs149624078	C	T	0.0960244	0.00509707	354.913	1e-91	0.00302345	-0.102	0.0384	0.007867
Varicose veins	SHBGmale	1	93034023	rs1556562	G	T	-0.0105521	0.00136814	59.4863	7.6e-14	0.000508032	-0.0252	0.0161	0.1173
Varicose veins	SHBGmale	1	1474304	rs1571150	C	A	-0.00839587	0.00125947	44.4381	5.5e-12	0.000379565	-0.0277	0.0148	0.06223
Varicose veins	SHBGmale	7	130585553	rs157935	T	G	-0.0124201	0.00125705	97.6214	5e-27	0.000833448	0.0036	0.0137	0.7916
Varicose veins	SHBGmale	19	2789337	rs1640267	T	C	-0.0167988	0.00127883	172.556	1.9e-45	0.00147227	-0.0013	0.0145	0.9275
Varicose veins	SHBGmale	3	12389313	rs17036326	A	G	-0.0194341	0.00175801	122.204	1.2e-26	0.00104311	-0.0025	0.0178	0.8871
Varicose veins	SHBGmale	2	111894720	rs17041868	T	C	0.0166459	0.0023389	50.6514	9.3e-14	0.000432612	0.1015	0.0335	0.002454
Varicose veins	SHBGmale	2	121306440	rs17050272	G	A	-0.00664821	0.00116439	32.5996	1.4e-10	0.000278475	0.0035	0.0135	0.794
Varicose veins	SHBGmale	6	100620931	rs17185536	C	T	-0.0068162	0.00135043	25.4765	3.2e-09	0.000217641	-0.0266	0.0167	0.1114
Varicose veins	SHBGmale	1	107605611	rs1730865	G	T	0.027531	0.0012117	516.243	8e-127	0.00439175	0.0134	0.0147	0.3611
Varicose veins	SHBGmale	11	61546592	rs174530	A	G	0.0076386	0.00119318	40.9841	6e-11	0.000350073	-0.0007	0.0135	0.9584
Varicose veins	SHBGmale	18	71949629	rs1788641	A	G	0.00837022	0.00125332	44.6015	8e-12	0.00038096	-0.0067	0.0143	0.6412
Varicose veins	SHBGmale	17	64210580	rs1801689	A	C	0.0336916	0.00326642	106.39	6.2e-25	0.000908239	0.02	0.0686	0.77
Varicose veins	SHBGmale	12	21352315	rs1871395	A	G	0.0323016	0.00160295	406.077	2.7e-100	0.00345779	0.0176	0.0149	0.2393
Varicose veins	SHBGmale	7	116445091	rs187437	G	A	0.00874615	0.00116118	56.7329	3.2e-17	0.000484529	0.0211	0.0137	0.1231
Varicose veins	SHBGmale	7	17287998	rs2106727	A	G	-0.00596459	0.00119907	24.7441	2.8e-08	0.000211386	-0.0107	0.0142	0.4533
Varicose veins	SHBGmale	11	122610568	rs2156805	A	G	-0.00570211	0.00116025	24.1528	4.4e-08	0.000206335	-0.0356	0.0135	0.008262
Varicose veins	SHBGmale	2	64909166	rs2160348	T	C	0.0160411	0.00130478	151.145	6e-39	0.00128982	-0.0261	0.016	0.1036
Varicose veins	SHBGmale	2	227095220	rs2222018	C	A	0.0140449	0.00119916	137.178	5.1e-31	0.00117076	0.0057	0.0139	0.684
Varicose veins	SHBGmale	17	7400815	rs2228128	T	C	-0.0447466	0.0012067	1375.06	1e-200	0.011613	-0.015	0.0153	0.3282
Varicose veins	SHBGmale	21	33038865	rs2234694	A	C	0.0138316	0.00282423	23.9853	8.9e-09	0.000204904	-0.0372	0.0244	0.128
Varicose veins	SHBGmale	14	73011885	rs2239222	A	G	-0.0115094	0.00121943	89.0823	8.8e-20	0.0007606	-0.0155	0.014	0.2677
Varicose veins	SHBGmale	1	221055463	rs2247213	G	A	0.0146905	0.00121814	145.438	1.3e-36	0.00124118	0.0056	0.014	0.691
Varicose veins	SHBGmale	10	93615903	rs2259305	G	A	0.0124841	0.00114494	118.891	8.3e-28	0.00101485	-0.005	0.0137	0.7149
Varicose veins	SHBGmale	2	70528601	rs2279158	T	C	0.017218	0.00227266	57.398	1.1e-14	0.000490206	-0.0662	0.0216	0.002166
Varicose veins	SHBGmale	13	95248566	rs2298058	C	T	-0.0107828	0.00125706	73.5785	3.1e-19	0.000628309	-0.006	0.0139	0.6642
Varicose veins	SHBGmale	11	16248020	rs2351958	C	A	0.00948668	0.00118453	64.1411	1.1e-17	0.000547764	0.0011	0.0143	0.9379
Varicose veins	SHBGmale	5	162882702	rs2431752	G	A	-0.010967	0.00187398	34.2488	7.5e-10	0.000292559	-0.0088	0.0201	0.6625
Varicose veins	SHBGmale	16	1818153	rs2437734	T	C	0.013259	0.00212943	38.7699	1.8e-10	0.000331166	-0.0406	0.03	0.1765
Varicose veins	SHBGmale	14	105256581	rs2498787	T	C	0.0113451	0.00207847	29.794	1.1e-08	0.000254515	0.0262	0.0231	0.2564
Varicose veins	SHBGmale	20	17844684	rs2618566	G	T	0.00654508	0.00122334	28.6243	2.5e-09	0.000244526	-0.0113	0.0145	0.4329
Varicose veins	SHBGmale	17	45579816	rs2644383	A	G	-0.011979	0.00115253	108.028	1.1e-26	0.000922213	-0.0148	0.0138	0.2839
Varicose veins	SHBGmale	8	145677011	rs2721195	T	C	0.0110375	0.00116016	90.5119	7.5e-24	0.000772797	0.0232	0.0135	0.08484
Varicose veins	SHBGmale	8	81440275	rs272613	G	A	-0.0176172	0.00206488	72.7921	1e-19	0.000621598	-0.0215	0.023	0.3499
Varicose veins	SHBGmale	4	77197651	rs28507491	G	A	-0.0135448	0.00118662	130.293	2e-31	0.00111207	0.002	0.0134	0.8839
Varicose veins	SHBGmale	1	110230138	rs28549287	G	A	0.0130524	0.00148786	76.9585	2.2e-19	0.000657153	0.0875	0.0579	0.1309
Varicose veins	SHBGmale	4	88076227	rs28773027	G	A	-0.0116959	0.00192115	37.0634	1.5e-11	0.000316594	0.0003	0.0225	0.9899
Varicose veins	SHBGmale	17	29519995	rs2905804	T	C	-0.0129339	0.00121733	112.887	1.2e-28	0.000963649	-0.0061	0.0142	0.6668
Varicose veins	SHBGmale	5	158013856	rs2914233	T	C	0.00902657	0.0014233	40.221	3.6e-12	0.000343557	0.0244	0.02	0.2227
Varicose veins	SHBGmale	11	68883281	rs2924545	G	A	0.00623888	0.00117054	28.408	5.1e-10	0.000242678	-0.0049	0.0134	0.7141
Varicose veins	SHBGmale	5	190639	rs29681	C	T	-0.00946255	0.00177658	28.3692	4e-08	0.000242347	0.019	0.0182	0.2982
Varicose veins	SHBGmale	7	150491084	rs3173833	T	G	-0.00767057	0.00116561	43.3061	6.5e-10	0.000369899	-0.0074	0.0137	0.5905
Varicose veins	SHBGmale	5	133864599	rs329122	G	A	0.00840037	0.00117073	51.4853	1.5e-14	0.000439732	0.0089	0.0136	0.5131
Varicose veins	SHBGmale	19	46384830	rs34255979	C	T	-0.0278929	0.00178554	244.033	2.7e-63	0.00208084	-0.0124	0.0285	0.6641
Varicose veins	SHBGmale	19	59023166	rs34415062	G	A	-0.00840539	0.00150661	31.1253	3.1e-09	0.000265885	0.0379	0.0175	0.03035
Varicose veins	SHBGmale	4	69491456	rs34707604	T	C	-0.0289611	0.00138229	438.967	2.2e-104	0.00373681	0.0039	0.0154	0.7984
Varicose veins	SHBGmale	9	35661243	rs35234337	C	T	0.00699689	0.00132507	27.8825	4.5e-08	0.00023819	-0.0327	0.0188	0.08205
Varicose veins	SHBGmale	1	25788425	rs35346083	C	A	0.00986172	0.00115355	73.0857	9.5e-20	0.000624104	0.0045	0.0134	0.7354
Varicose veins	SHBGmale	4	1010077	rs35654957	T	C	0.00799753	0.00119564	44.7415	5.1e-13	0.000382156	-0.005	0.014	0.7214
Varicose veins	SHBGmale	17	79493307	rs36013981	A	G	0.00646497	0.00113932	32.1989	8.2e-11	0.000275054	-0.0056	0.0136	0.6824
Varicose veins	SHBGmale	1	16510894	rs36086195	C	T	-0.017046	0.00115862	216.453	2.3e-52	0.0018461	-0.0091	0.0143	0.5243
Varicose veins	SHBGmale	8	23377604	rs36104352	A	C	0.00908849	0.00177009	26.3629	3.2e-08	0.000225211	0.0376	0.0266	0.1564
Varicose veins	SHBGmale	16	4624130	rs36108764	G	A	0.00935314	0.00146063	41.0048	1.7e-11	0.00035025	-0.0013	0.0174	0.9383
Varicose veins	SHBGmale	6	116325142	rs3756772	C	T	-0.00723608	0.00118005	37.6016	1.8e-09	0.00032119	0.0055	0.0135	0.6821
Varicose veins	SHBGmale	1	40035928	rs3768321	G	T	0.0131568	0.0014426	83.178	4e-20	0.000710224	0.0525	0.0181	0.003814
Varicose veins	SHBGmale	10	13370958	rs3781085	G	T	-0.00574707	0.00116035	24.531	3.6e-09	0.000209565	-0.0046	0.0136	0.7372
Varicose veins	SHBGmale	5	55804552	rs40270	A	C	0.014287	0.0013743	108.073	4e-26	0.0009226	-0.0165	0.0147	0.2601
Varicose veins	SHBGmale	2	48666736	rs4434042	A	G	-0.00700595	0.0014283	24.06	3.5e-08	0.000205542	-0.0158	0.0149	0.2896
Varicose veins	SHBGmale	7	92408370	rs445	C	T	0.013387	0.00196676	46.3302	7.9e-12	0.000395719	-0.0132	0.0289	0.6475
Varicose veins	SHBGmale	19	35550878	rs45512696	C	T	-0.0206662	0.00152256	184.235	9.8e-47	0.00157175	0.0044	0.0187	0.8148
Varicose veins	SHBGmale	1	26804090	rs4659375	G	A	0.0103947	0.00141016	54.3359	2.6e-13	0.000464067	0.0013	0.0155	0.9308
Varicose veins	SHBGmale	2	27598097	rs4665972	T	C	-0.0396947	0.00117843	1134.64	1e-200	0.00960202	0.0064	0.0138	0.6428
Varicose veins	SHBGmale	2	208402750	rs4675682	T	C	0.00859051	0.0011511	55.6944	9.2e-16	0.000475664	0.0124	0.0134	0.3523
Varicose veins	SHBGmale	6	52628998	rs4715316	C	T	-0.0086868	0.00121063	51.4869	4.4e-16	0.000439745	-0.0255	0.0138	0.06468
Varicose veins	SHBGmale	17	65279104	rs4791303	T	C	0.00629734	0.00111173	32.086	9.3e-10	0.000274089	-0.0022	0.0141	0.8782
Varicose veins	SHBGmale	19	7223785	rs4804414	C	T	0.011463	0.00116484	96.8421	1.4e-26	0.000826799	0.0038	0.0137	0.7812
Varicose veins	SHBGmale	20	37547374	rs4812336	G	A	-0.00825083	0.00125948	42.9154	5.7e-12	0.000366563	-0.0098	0.0162	0.5455
Varicose veins	SHBGmale	8	9183664	rs4841133	A	G	-0.022721	0.0020078	128.06	5.6e-36	0.00109304	0.0059	0.0202	0.7702
Varicose veins	SHBGmale	15	40961371	rs4924490	C	T	0.0094881	0.0016445	33.2882	1.3e-08	0.000284356	0.011	0.018	0.5401
Varicose veins	SHBGmale	12	57807114	rs540730	T	C	0.0181991	0.00133604	185.55	1.9e-48	0.00158295	-0.0063	0.0153	0.6789
Varicose veins	SHBGmale	5	173324971	rs55646464	G	T	0.0087216	0.00125938	47.96	1.3e-11	0.000409634	0.0034	0.0136	0.8036
Varicose veins	SHBGmale	18	55089715	rs55855238	T	C	-0.00830085	0.00121529	46.6536	3e-14	0.000398481	0.0294	0.0139	0.03422
Varicose veins	SHBGmale	14	100825670	rs55869502	C	T	0.0111519	0.0011574	92.8391	4.9e-24	0.000792651	-0.0075	0.0136	0.5826
Varicose veins	SHBGmale	15	63789479	rs56187480	G	A	0.0137642	0.00121634	128.054	1.2e-33	0.00109298	0.0246	0.0137	0.07289
Varicose veins	SHBGmale	12	2908330	rs56196860	C	A	-0.0252378	0.00329479	58.6742	2.3e-15	0.000501101	0.0297	0.0618	0.6316
Varicose veins	SHBGmale	10	114788436	rs56299331	C	T	0.00755259	0.00142214	28.2038	2e-08	0.000240934	0.0072	0.0197	0.713
Varicose veins	SHBGmale	15	96714816	rs56332871	C	A	-0.0306681	0.00130304	553.934	6e-140	0.00471089	-0.0025	0.0148	0.8647
Varicose veins	SHBGmale	1	61687651	rs59708846	G	A	-0.0192318	0.0021597	79.2963	1.3e-20	0.000677102	-0.0047	0.0246	0.8483
Varicose veins	SHBGmale	19	3375572	rs60018147	A	G	-0.0127103	0.00185653	46.8714	1.5e-12	0.00040034	0.0265	0.0205	0.1963
Varicose veins	SHBGmale	22	29101357	rs6005840	A	G	0.0162981	0.00123347	174.589	1.5e-40	0.00148958	0.0026	0.0153	0.8677
Varicose veins	SHBGmale	20	33081906	rs6120663	C	A	0.00685671	0.00116785	34.4713	1.3e-11	0.000294459	0.0113	0.0134	0.4007
Varicose veins	SHBGmale	15	66862639	rs62011957	G	A	0.00803785	0.00142985	31.6009	5.1e-09	0.000269946	0.014	0.0161	0.3862
Varicose veins	SHBGmale	15	53195973	rs62023535	C	T	0.0279292	0.00287637	94.2817	1.2e-23	0.000804958	-0.0083	0.0493	0.8659
Varicose veins	SHBGmale	2	219274142	rs62182125	G	A	0.00756129	0.00115601	42.7827	1.2e-12	0.000365431	0.0123	0.0135	0.3625
Varicose veins	SHBGmale	3	49386047	rs62259939	G	A	0.00780961	0.00116172	45.1914	1.3e-11	0.000385997	0.0224	0.014	0.1082
Varicose veins	SHBGmale	7	143105566	rs62472728	C	T	-0.0172882	0.00243605	50.3648	7.1e-11	0.000430166	-0.0126	0.0232	0.5868
Varicose veins	SHBGmale	9	137224330	rs62576295	G	A	-0.0115523	0.00125441	84.8121	1.8e-21	0.000724167	-0.0196	0.0149	0.1882
Varicose veins	SHBGmale	9	113034490	rs62580766	C	T	-0.00970827	0.00150047	41.8629	1.6e-11	0.000357577	0.0232	0.0218	0.2872
Varicose veins	SHBGmale	11	32956492	rs62618693	C	T	-0.01672	0.00276316	36.6151	7.9e-11	0.000312766	-0.0953	0.0424	0.02454
Varicose veins	SHBGmale	11	69283303	rs631695	T	G	0.0179332	0.00116821	235.653	2e-61	0.00200953	0.0035	0.0136	0.799
Varicose veins	SHBGmale	5	122750847	rs6595447	T	C	0.0103563	0.0014667	49.8571	1.2e-12	0.000425831	0.0156	0.0164	0.3401
Varicose veins	SHBGmale	8	9239458	rs6601302	T	G	0.00840937	0.00134019	39.3726	3.1e-11	0.000336313	-0.0303	0.0174	0.08253
Varicose veins	SHBGmale	11	114032484	rs665731	C	T	-0.00844366	0.00148322	32.4079	2.6e-09	0.000276838	0.0104	0.0186	0.5772
Varicose veins	SHBGmale	10	63961165	rs66964413	A	C	-0.0208295	0.0031874	42.7056	1e-10	0.000364772	-0.0246	0.0324	0.4481
Varicose veins	SHBGmale	2	42510018	rs6736913	A	G	0.0303149	0.00396575	58.4335	1.5e-14	0.000499046	-0.0881	0.0501	0.07872
Varicose veins	SHBGmale	3	24520283	rs6792725	A	G	-0.0125964	0.00128836	95.5913	4.4e-26	0.00081613	-0.0043	0.0137	0.7501
Varicose veins	SHBGmale	4	100063525	rs6831352	T	C	0.0198883	0.00125107	252.716	2.9e-58	0.00215472	0.0219	0.0146	0.1318
Varicose veins	SHBGmale	3	135932359	rs687339	C	T	0.0249825	0.00137259	331.276	5.3e-84	0.00282266	0.0544	0.0187	0.003535
Varicose veins	SHBGmale	5	127431285	rs6889311	A	G	0.0110294	0.00134163	67.5831	3.7e-18	0.000577142	0.1089	0.1029	0.2903
Varicose veins	SHBGmale	6	130375810	rs6900473	A	G	0.00980823	0.00124776	61.7901	4.8e-16	0.000527698	-0.0022	0.0144	0.8801
Varicose veins	SHBGmale	6	41703041	rs6939861	G	A	0.0107467	0.00133011	65.2792	2.5e-16	0.000557479	-0.016	0.0154	0.298
Varicose veins	SHBGmale	7	97915635	rs6950023	T	G	-0.0304737	0.00147933	424.346	2.1e-101	0.0036128	0.0011	0.0185	0.9527
Varicose veins	SHBGmale	7	46269012	rs6965401	G	A	0.0149991	0.0023681	40.1172	9e-10	0.000342671	0.0016	0.0421	0.9694
Varicose veins	SHBGmale	9	117134191	rs7043196	C	T	-0.0121868	0.00115868	110.625	7.8e-28	0.00094436	0.0245	0.0134	0.06823
Varicose veins	SHBGmale	10	64827663	rs7068145	G	A	-0.0339808	0.00116928	844.559	1e-200	0.00716478	-0.0022	0.0136	0.8706
Varicose veins	SHBGmale	10	113950418	rs7096937	T	C	0.00855283	0.00129514	43.61	1.4e-12	0.000372494	0.0067	0.0144	0.6421
Varicose veins	SHBGmale	11	61937658	rs7127472	C	T	-0.00804477	0.00141321	32.4051	1.4e-08	0.000276815	0.0044	0.0193	0.8184
Varicose veins	SHBGmale	16	11132633	rs720130	G	T	0.00632173	0.00118087	28.6594	3.2e-09	0.000244826	-0.0247	0.0139	0.07507
Varicose veins	SHBGmale	17	73824121	rs7210574	T	C	-0.010489	0.00118589	78.2311	2.3e-20	0.000668012	-0.0155	0.0149	0.3
Varicose veins	SHBGmale	14	50735947	rs72683923	T	C	-0.0290782	0.00415979	48.8644	6.3e-15	0.000417356	-0.0753	0.0626	0.2293
Varicose veins	SHBGmale	1	149882811	rs72708162	G	T	-0.0152127	0.00212113	51.4373	5.7e-14	0.000439322	0.0205	0.0291	0.4817
Varicose veins	SHBGmale	15	83334856	rs72753908	C	T	0.0125302	0.00220582	32.2683	1.9e-09	0.000275646	0.0021	0.0314	0.9463
Varicose veins	SHBGmale	2	32670886	rs72798800	A	G	-0.0168855	0.00265315	40.5046	2.5e-09	0.000345979	0.0005	0.0429	0.9915
Varicose veins	SHBGmale	2	178167086	rs72948115	C	T	0.0122306	0.00195689	39.0627	2.2e-10	0.000333667	0.0648	0.0274	0.01803
Varicose veins	SHBGmale	12	21316920	rs7310315	A	G	0.0124914	0.00211071	35.0239	4.5e-11	0.000299179	0.0458	0.0337	0.1748
Varicose veins	SHBGmale	7	44811221	rs73109480	C	T	-0.0149008	0.00224695	43.9777	1.6e-12	0.000375634	0.0385	0.0382	0.3127
Varicose veins	SHBGmale	12	111522026	rs7314285	T	G	-0.0307382	0.00228	181.755	4.2e-50	0.00155063	-0.0267	0.0332	0.4208
Varicose veins	SHBGmale	20	49570403	rs73909848	A	G	-0.0164945	0.00223529	54.4516	2.5e-14	0.000465055	0.0104	0.0291	0.7213
Varicose veins	SHBGmale	19	14175226	rs74183052	C	T	0.00833413	0.00121022	47.4233	2.8e-14	0.000405052	-0.0174	0.014	0.2127
Varicose veins	SHBGmale	8	81490424	rs7464898	A	G	0.00979039	0.00149443	42.9189	2e-10	0.000366594	0.0208	0.02	0.2974
Varicose veins	SHBGmale	1	197165712	rs7516246	C	T	0.00740285	0.00122963	36.2451	3.2e-11	0.000309606	0.022	0.0157	0.1612
Varicose veins	SHBGmale	8	71152803	rs75349541	C	T	0.00868831	0.00170324	26.0207	2e-08	0.000222289	0.0029	0.0207	0.8881
Varicose veins	SHBGmale	1	200265618	rs7540115	A	C	-0.00959907	0.00148607	41.7234	2.9e-11	0.000356386	-0.0095	0.0208	0.6491
Varicose veins	SHBGmale	19	37876657	rs75428800	C	T	0.0168762	0.00288147	34.3021	2.3e-10	0.000293015	0.0136	0.039	0.7272
Varicose veins	SHBGmale	2	20349503	rs7600854	T	G	0.00586895	0.00115514	25.8138	1.1e-08	0.000220522	-0.0295	0.0137	0.03186
Varicose veins	SHBGmale	3	185273510	rs7631981	G	A	0.00848225	0.00126559	44.9196	6.5e-13	0.000383676	0.0161	0.0154	0.2959
Varicose veins	SHBGmale	8	81426196	rs76767219	C	A	-0.0361672	0.00314535	132.218	3.3e-35	0.00112849	-0.0061	0.0436	0.8879
Varicose veins	SHBGmale	12	4384844	rs76895963	T	G	-0.0662234	0.00443863	222.6	1.9e-55	0.00189843	-0.1017	0.0398	0.01073
Varicose veins	SHBGmale	4	88186509	rs7694379	G	A	0.0200418	0.00115922	298.911	5.5e-71	0.00254759	-0.001	0.0141	0.9456
Varicose veins	SHBGmale	1	184672098	rs78444298	G	A	0.0241031	0.00418629	33.1503	3.1e-11	0.000283178	-0.0924	0.0516	0.07307
Varicose veins	SHBGmale	9	139089679	rs7860634	G	A	-0.0116243	0.00116755	99.1249	3.4e-24	0.000846273	-0.0151	0.0135	0.2636
Varicose veins	SHBGmale	4	159834474	rs78890745	G	A	-0.0136981	0.00185534	54.5097	6.2e-14	0.00046555	-0.0091	0.0209	0.6637
Varicose veins	SHBGmale	17	7610375	rs79220810	G	A	0.0714233	0.00402694	314.579	4.2e-76	0.00268077	0.0459	0.0824	0.5777
Varicose veins	SHBGmale	3	172294500	rs79287178	G	A	0.0413287	0.00344728	143.731	9.6e-38	0.00122663	0.0662	0.0338	0.05019
Varicose veins	SHBGmale	12	66363070	rs7968902	T	G	0.00792155	0.00118085	45.0019	2.5e-10	0.000384379	0.0453	0.0136	0.0008984
Varicose veins	SHBGmale	10	5262267	rs79717793	G	A	0.0233973	0.0015819	218.763	4.8e-58	0.00186577	-0.0544	0.0192	0.004732
Varicose veins	SHBGmale	15	73978337	rs8038465	C	T	-0.00660829	0.00116894	31.959	4.6e-10	0.000273005	-0.0049	0.0141	0.7299
Varicose veins	SHBGmale	9	6667928	rs820503	C	A	0.0107083	0.00167631	40.8068	2.9e-11	0.000348559	0.0157	0.0186	0.4009
Varicose veins	SHBGmale	10	94810665	rs856534	G	A	-0.0105641	0.001174	80.9709	1.3e-22	0.000691391	-0.0219	0.0137	0.1091
Varicose veins	SHBGmale	7	28194397	rs860262	C	A	-0.0107	0.00115192	86.2825	3.1e-23	0.000736713	0.0095	0.0134	0.4773
Varicose veins	SHBGmale	8	22873533	rs876435	G	A	0.0073315	0.00118524	38.2625	8.9e-12	0.000326833	0.0263	0.0135	0.05133
Varicose veins	SHBGmale	8	59392324	rs9297994	G	A	-0.0130005	0.00122067	113.429	1.1e-27	0.000968274	0.0003	0.0138	0.9829
Varicose veins	SHBGmale	10	30317073	rs9337951	G	A	0.00597725	0.00123172	23.5493	3.7e-08	0.000201181	-0.0132	0.0142	0.3528
Varicose veins	SHBGmale	17	47486016	rs935129	A	G	0.00793212	0.00119629	43.9649	1.7e-12	0.000375524	-0.0228	0.014	0.1038
Varicose veins	SHBGmale	6	7231843	rs9379084	G	A	0.0161934	0.00186232	75.608	1.8e-20	0.000645628	0.0511	0.0214	0.017
Varicose veins	SHBGmale	9	131468740	rs9697210	G	A	0.0179883	0.00164131	120.115	5e-31	0.0010253	0.0652	0.0218	0.002774
Varicose veins	SHBGmale	12	121423659	rs9738226	A	G	-0.0193061	0.00118999	263.21	7.8e-61	0.002244	0.0025	0.0136	0.8523
Varicose veins	SHBGmale	17	7484812	rs9901675	G	A	0.0694174	0.0025199	758.875	4.6e-174	0.00644256	0.019	0.0392	0.6285
Varicose veins	SHBGfemale	8	116974302	rs10095930	C	T	0.00970943	0.00125944	59.4337	1.1e-15	0.00065977	0.0007	0.0152	0.9623
Varicose veins	SHBGfemale	8	36853213	rs10096213	C	T	0.0118764	0.00166705	50.7542	7.5e-13	0.000563474	0.0236	0.0219	0.2816
Varicose veins	SHBGfemale	17	79481772	rs10153315	T	C	0.00934357	0.00121895	58.7562	7.5e-16	0.000652254	0.0062	0.0153	0.6866
Varicose veins	SHBGfemale	2	25150758	rs10185143	T	C	-0.00681507	0.00123158	30.6207	2.7e-09	0.000340028	-0.0223	0.0154	0.1482
Varicose veins	SHBGfemale	2	28646847	rs10210970	C	T	0.0108765	0.00182724	35.4313	1.9e-10	0.000393426	0.0072	0.0196	0.7143
Varicose veins	SHBGfemale	7	99208899	rs10238028	A	G	-0.0141832	0.00247488	32.8428	6.5e-09	0.000364694	-0.0763	0.0294	0.009545
Varicose veins	SHBGfemale	12	122630909	rs1043763	G	A	-0.010381	0.00155448	44.5973	5e-13	0.000495153	-0.0323	0.0168	0.05503
Varicose veins	SHBGfemale	3	46995242	rs10461018	C	T	-0.0105786	0.0012502	71.5974	2.5e-19	0.000794692	0.0289	0.0155	0.06212
Varicose veins	SHBGfemale	2	211540507	rs1047891	C	A	-0.0178731	0.00131726	184.101	1.5e-44	0.00204087	-0.0201	0.0163	0.2171
Varicose veins	SHBGfemale	7	15884421	rs10486782	A	G	0.00826476	0.00145591	32.2249	2.5e-08	0.000357835	-0.0396	0.0182	0.03001
Varicose veins	SHBGfemale	19	2792343	rs1076448	G	A	-0.0212267	0.00136117	243.187	1.4e-60	0.00269411	-0.0112	0.0157	0.4749
Varicose veins	SHBGfemale	12	3125648	rs10774095	G	A	-0.00862445	0.00158319	29.6754	7.4e-09	0.000329534	-0.0252	0.0185	0.172
Varicose veins	SHBGfemale	1	51118253	rs10788930	C	T	-0.0122171	0.00170179	51.5376	1.2e-12	0.000572166	0.0159	0.0251	0.5271
Varicose veins	SHBGfemale	9	22134253	rs10811662	G	A	-0.00877983	0.00162951	29.0307	2.1e-08	0.000322377	0.0312	0.0216	0.1496
Varicose veins	SHBGfemale	11	119676471	rs10892468	T	G	-0.00682234	0.00124265	30.1418	6.4e-09	0.000334711	0.0366	0.0153	0.01646
Varicose veins	SHBGfemale	11	128353007	rs10893876	C	T	0.00796529	0.00147384	29.208	3.5e-08	0.000324346	-0.0259	0.018	0.1497
Varicose veins	SHBGfemale	9	1054991	rs10959107	G	A	0.0103907	0.00162683	40.7948	2.8e-11	0.000452955	-0.0425	0.0199	0.03217
Varicose veins	SHBGfemale	9	13722479	rs10961205	G	A	-0.00712592	0.00125497	32.2415	4.6e-08	0.000358019	-0.0148	0.0156	0.3419
Varicose veins	SHBGfemale	11	95320808	rs11021232	T	C	0.0134515	0.00161998	68.9481	4e-17	0.000765308	-0.0198	0.0202	0.3265
Varicose veins	SHBGfemale	12	20614084	rs11045265	T	G	-0.00968244	0.00148441	42.5463	2.7e-12	0.000472393	0.0276	0.0171	0.1075
Varicose veins	SHBGfemale	1	205275972	rs1110303	A	G	-0.00718119	0.00126719	32.1151	2.3e-09	0.000356616	0.0045	0.016	0.7794
Varicose veins	SHBGfemale	12	100874901	rs11110390	C	T	0.0119743	0.00130571	84.1021	2.6e-22	0.000933357	-0.0003	0.0155	0.9864
Varicose veins	SHBGfemale	8	81872046	rs111267789	C	T	-0.0112349	0.00199526	31.7059	9.2e-09	0.000352073	-0.0295	0.0197	0.1353
Varicose veins	SHBGfemale	12	50280430	rs11169199	T	C	-0.00830511	0.00128739	41.617	2.8e-10	0.000462079	-0.014	0.0154	0.3648
Varicose veins	SHBGfemale	2	165528624	rs1128249	G	T	-0.0216556	0.00125494	297.779	1.3e-73	0.00329691	-0.0112	0.016	0.4855
Varicose veins	SHBGfemale	7	150498245	rs114949263	T	C	-0.0139233	0.00196872	50.0169	2.7e-14	0.000555292	0.0385	0.0283	0.1742
Varicose veins	SHBGfemale	6	34354073	rs115447786	C	T	0.0225991	0.00298198	57.4345	3.8e-15	0.000637591	-0.0585	0.0504	0.2458
Varicose veins	SHBGfemale	10	122996499	rs11599530	C	A	-0.00733068	0.00125926	33.8889	2.9e-09	0.000376306	0.0246	0.0167	0.1405
Varicose veins	SHBGfemale	11	102045643	rs11602707	C	T	0.00795452	0.0014488	30.1447	2e-09	0.000334744	-0.006	0.0173	0.7301
Varicose veins	SHBGfemale	14	24871926	rs11621792	C	T	0.0261123	0.00125402	433.592	4e-102	0.00479337	0.0297	0.0157	0.0597
Varicose veins	SHBGfemale	15	63793238	rs11635675	T	G	0.0161721	0.00130392	153.826	5.1e-39	0.00170583	0.0262	0.0155	0.09128
Varicose veins	SHBGfemale	15	40387728	rs11637595	C	T	0.0119621	0.00139775	73.2413	2.4e-18	0.000812923	0.0158	0.0188	0.4016
Varicose veins	SHBGfemale	16	88070573	rs11641834	C	T	0.0103511	0.00125594	67.9259	3.1e-17	0.00075397	-0.004	0.0166	0.8074
Varicose veins	SHBGfemale	3	123069058	rs11720108	C	T	-0.00813794	0.00142775	32.4881	5.4e-11	0.000360757	0.0515	0.02	0.009901
Varicose veins	SHBGfemale	5	53301425	rs11738093	A	G	0.0138992	0.00142903	94.6013	6e-24	0.00104975	-0.0013	0.0177	0.9418
Varicose veins	SHBGfemale	8	118220270	rs11774700	T	C	-0.00750934	0.00134444	31.1976	1.5e-09	0.000346431	-0.0084	0.0157	0.594
Varicose veins	SHBGfemale	6	19924070	rs1202304	C	T	-0.00705811	0.00139452	25.6169	2e-08	0.000284479	0.0232	0.0169	0.17
Varicose veins	SHBGfemale	1	35888147	rs1211184	T	C	0.0128021	0.00211662	36.5828	2.7e-10	0.000406206	0.0422	0.0214	0.04834
Varicose veins	SHBGfemale	1	156016035	rs12136348	T	C	-0.00763862	0.00123402	38.3165	2.7e-11	0.000425449	-0.0008	0.0153	0.9581
Varicose veins	SHBGfemale	1	172348823	rs12138803	C	T	0.00856942	0.00138422	38.3259	9.8e-10	0.000425554	-0.0047	0.0178	0.791
Varicose veins	SHBGfemale	12	124486851	rs12311848	A	G	-0.014099	0.00130721	116.328	1.6e-29	0.00129054	-0.0247	0.0167	0.139
Varicose veins	SHBGfemale	12	25408464	rs12320328	A	G	0.0220715	0.0022203	98.819	8.5e-28	0.0010965	-0.024	0.0213	0.2609
Varicose veins	SHBGfemale	13	51107757	rs1239945	G	A	0.00850902	0.00124411	46.778	4.9e-12	0.000519353	0.0362	0.0155	0.01945
Varicose veins	SHBGfemale	2	27730940	rs1260326	T	C	-0.0351659	0.00125548	784.556	1.7e-188	0.00863976	0.021	0.016	0.1893
Varicose veins	SHBGfemale	7	26379388	rs12673873	C	T	0.0113656	0.00186598	37.0997	9.9e-11	0.000411944	-0.0339	0.024	0.1577
Varicose veins	SHBGfemale	11	69284200	rs12804411	C	T	-0.014036	0.00146687	91.5595	2.6e-24	0.00101603	0.0019	0.0175	0.9122
Varicose veins	SHBGfemale	4	88203828	rs13150068	A	G	0.016714	0.0012453	180.141	6.2e-47	0.00199706	0.0016	0.0161	0.9195
Varicose veins	SHBGfemale	7	46456878	rs13237750	C	T	0.0162724	0.00290937	31.2828	1.6e-09	0.000347377	0.0447	0.0515	0.3855
Varicose veins	SHBGfemale	1	203518873	rs13303359	A	C	-0.00813453	0.00123686	43.2538	5.9e-12	0.000480244	0.0077	0.0153	0.6133
Varicose veins	SHBGfemale	14	74250126	rs13379043	T	C	-0.0112783	0.00140815	64.1489	2.2e-16	0.000712076	-0.027	0.019	0.1554
Varicose veins	SHBGfemale	2	85815954	rs13394092	T	C	-0.00845489	0.00163676	26.6837	1.4e-08	0.000296322	-0.0284	0.0213	0.1823
Varicose veins	SHBGfemale	2	112263087	rs1375045	G	A	-0.00812143	0.00144376	31.6428	1.3e-08	0.000351373	-0.0368	0.0193	0.05741
Varicose veins	SHBGfemale	1	235395595	rs138755456	T	C	-0.010586	0.00186852	32.0973	2.6e-09	0.000356418	-0.0072	0.0248	0.7721
Varicose veins	SHBGfemale	17	7426907	rs139725501	C	T	-0.0792745	0.00258421	941.047	1e-200	0.0103453	-0.0543	0.0418	0.1939
Varicose veins	SHBGfemale	15	44027885	rs139974673	T	C	0.0537154	0.0039118	188.558	1.4e-49	0.00209017	-0.0445	0.1076	0.6791
Varicose veins	SHBGfemale	17	47379867	rs140302625	G	T	-0.0622307	0.00213407	850.339	4.2e-193	0.00935741	0.0104	0.041	0.8003
Varicose veins	SHBGfemale	19	37690941	rs140965448	G	A	0.0159196	0.00311568	26.1071	3.7e-08	0.000289921	-0.0072	0.0461	0.8759
Varicose veins	SHBGfemale	17	7244137	rs141667726	C	T	0.285944	0.0072318	1563.4	1e-200	0.0170702	-0.2688	0.1437	0.06134
Varicose veins	SHBGfemale	4	124766956	rs1433210	A	C	-0.0101067	0.00143272	49.7618	2.9e-12	0.000552462	-0.0079	0.0175	0.6519
Varicose veins	SHBGfemale	17	7528097	rs144989856	G	A	0.0740966	0.00681393	118.25	9e-30	0.00131183	-0.0644	0.0956	0.5007
Varicose veins	SHBGfemale	17	7391376	rs146876556	G	A	-0.103465	0.00838519	152.251	3.8e-36	0.00168839	-0.0245	0.052	0.6381
Varicose veins	SHBGfemale	8	81399180	rs150539196	A	G	-0.0499266	0.00343143	211.697	3.3e-52	0.00234607	0.0158	0.0492	0.7479
Varicose veins	SHBGfemale	17	7576151	rs1642792	G	A	0.0799043	0.0056171	202.356	6.9e-49	0.00224278	-0.0657	0.0564	0.2436
Varicose veins	SHBGfemale	5	158020425	rs1651274	A	G	0.0136833	0.0014742	86.1527	4.1e-22	0.000956093	0.0227	0.0223	0.3081
Varicose veins	SHBGfemale	16	4676852	rs1684608	C	A	0.00901966	0.00157216	32.9145	1.5e-10	0.000365489	-0.0071	0.02	0.7238
Varicose veins	SHBGfemale	7	97974851	rs1688606	G	A	-0.0377862	0.00159142	563.763	7.5e-135	0.00622346	-0.0329	0.0211	0.12
Varicose veins	SHBGfemale	15	96651048	rs16976170	G	A	-0.0289389	0.00381545	57.5271	1.8e-14	0.000638619	0.0345	0.0372	0.3546
Varicose veins	SHBGfemale	20	49540925	rs16995626	T	C	-0.017988	0.00239711	56.3106	3.7e-15	0.000625122	0.0097	0.033	0.7687
Varicose veins	SHBGfemale	12	100448921	rs17029952	T	C	0.0348451	0.00463694	56.4703	1.3e-15	0.000626895	-0.0339	0.0908	0.709
Varicose veins	SHBGfemale	3	105452593	rs17202341	A	G	-0.00747852	0.00129373	33.4152	1.3e-09	0.000371047	0.0077	0.0164	0.6384
Varicose veins	SHBGfemale	6	151990235	rs1738386	T	C	-0.00808502	0.00127875	39.9752	1.9e-11	0.000443859	0.0052	0.0154	0.7338
Varicose veins	SHBGfemale	20	4101800	rs1741344	C	T	-0.00709277	0.00128693	30.3754	3.4e-09	0.000337304	0.0021	0.016	0.8963
Varicose veins	SHBGfemale	11	61552680	rs174537	G	T	0.0122602	0.00129959	88.9984	5.5e-21	0.000987642	0.0055	0.0154	0.7205
Varicose veins	SHBGfemale	7	27178790	rs17471520	T	C	-0.0115981	0.00215642	28.9272	2e-08	0.000321228	-0.0449	0.023	0.05159
Varicose veins	SHBGfemale	7	70047405	rs17492269	G	A	0.00981875	0.0016339	36.1128	2.8e-09	0.00040099	0.031	0.0181	0.08659
Varicose veins	SHBGfemale	1	107613923	rs1762484	A	C	0.0227357	0.00130281	304.547	1.7e-73	0.00337159	0.0258	0.0167	0.1212
Varicose veins	SHBGfemale	7	100493711	rs17884589	G	A	-0.0169438	0.00158842	113.787	4.3e-29	0.00126238	0.0068	0.0186	0.7145
Varicose veins	SHBGfemale	17	7595379	rs181975550	C	T	-0.0553028	0.00353964	244.105	2.3e-55	0.00270425	-0.0092	0.0604	0.8795
Varicose veins	SHBGfemale	17	7545273	rs183889114	C	T	-0.0321265	0.00485392	43.8068	1.3e-11	0.000486381	0.0741	0.0711	0.2977
Varicose veins	SHBGfemale	17	17767165	rs1889014	C	T	-0.0154338	0.00123484	156.216	4e-37	0.00173228	-0.0039	0.0153	0.7975
Varicose veins	SHBGfemale	1	11904076	rs198358	T	C	-0.00847632	0.00142313	35.4753	9e-11	0.000393914	-0.0075	0.0193	0.6983
Varicose veins	SHBGfemale	8	145684031	rs1985022	C	T	-0.00870755	0.00123527	49.6899	1.9e-15	0.000551664	-0.0332	0.0153	0.03016
Varicose veins	SHBGfemale	9	123487903	rs2004354	A	G	0.00956865	0.00134505	50.6086	1.1e-13	0.000561858	-0.0307	0.0173	0.07653
Varicose veins	SHBGfemale	2	227650928	rs201209127	G	A	0.0149602	0.00249246	36.0262	7.6e-09	0.000400029	0.0495	0.0405	0.2212
Varicose veins	SHBGfemale	19	35559787	rs2018519	T	C	-0.0203457	0.00160784	160.125	3.4e-40	0.00177556	0.0237	0.0202	0.2407
Varicose veins	SHBGfemale	7	93199574	rs2051748	A	G	-0.00711497	0.00124546	32.6352	2e-08	0.00036239	-0.0094	0.0157	0.549
Varicose veins	SHBGfemale	1	171061990	rs2064074	A	G	0.00635281	0.00122926	26.7082	3.6e-08	0.000296594	0.0056	0.0151	0.7107
Varicose veins	SHBGfemale	10	94839642	rs2068888	G	A	-0.0130615	0.00123726	111.446	2e-26	0.00123644	-0.0282	0.0152	0.06324
Varicose veins	SHBGfemale	11	17421886	rs2074310	T	C	-0.00803783	0.00129089	38.7703	5.3e-09	0.000430486	0.0345	0.0153	0.02375
Varicose veins	SHBGfemale	19	7968168	rs2115107	G	A	0.00772238	0.00127121	36.9035	5.1e-12	0.000409766	0.0355	0.0158	0.02459
Varicose veins	SHBGfemale	2	227092802	rs2176040	A	G	0.0151408	0.00128095	139.712	2.7e-36	0.00154955	0.0005	0.0158	0.9757
Varicose veins	SHBGfemale	6	55572187	rs2208605	T	C	-0.0085853	0.00152753	31.5887	2.1e-08	0.000350773	-0.0212	0.0214	0.3215
Varicose veins	SHBGfemale	15	66872325	rs2218181	T	C	0.00914942	0.0012947	49.94	4.1e-14	0.00055444	-0.0039	0.0161	0.807
Varicose veins	SHBGfemale	14	73011885	rs2239222	A	G	-0.00998727	0.0013067	58.4173	2.1e-16	0.000648495	-0.0039	0.0158	0.8039
Varicose veins	SHBGfemale	15	40979543	rs2263551	G	A	0.00652861	0.00123837	27.7933	3.7e-09	0.000308641	0.0433	0.0155	0.005211
Varicose veins	SHBGfemale	11	65562257	rs2276133	G	A	-0.0113417	0.00143754	62.2467	9e-17	0.000690976	-0.0357	0.0177	0.04341
Varicose veins	SHBGfemale	11	47600438	rs2280231	C	T	0.00714136	0.00138086	26.7462	7.5e-09	0.000297016	0.0546	0.0195	0.005124
Varicose veins	SHBGfemale	6	15398331	rs2299055	A	G	0.0107304	0.00192649	31.024	2.2e-08	0.000344505	0.0127	0.0239	0.5948
Varicose veins	SHBGfemale	11	16248020	rs2351958	C	A	0.0111929	0.00126995	77.6805	6.3e-22	0.000862152	0.0121	0.0162	0.4559
Varicose veins	SHBGfemale	2	178101235	rs2364717	C	T	-0.00760965	0.00123821	37.7695	2.3e-12	0.000419377	-0.0006	0.0153	0.9668
Varicose veins	SHBGfemale	5	131801726	rs2522056	G	A	-0.0107627	0.00158535	46.0885	2.4e-11	0.000511701	0.0214	0.0185	0.247
Varicose veins	SHBGfemale	6	31329734	rs2523570	C	T	0.0135304	0.00148443	83.081	2.3e-21	0.000922036	-0.0194	0.0241	0.4228
Varicose veins	SHBGfemale	7	135119417	rs2551774	A	G	0.00721562	0.00126098	32.7439	1.8e-09	0.000363596	-0.0091	0.0157	0.5615
Varicose veins	SHBGfemale	20	17844684	rs2618566	G	T	0.00932866	0.00130939	50.7575	1.8e-13	0.000563511	-0.0205	0.0164	0.2113
Varicose veins	SHBGfemale	1	150958836	rs267733	A	G	0.0144151	0.00166606	74.8607	3.7e-21	0.000830882	-0.0029	0.0216	0.8919
Varicose veins	SHBGfemale	19	18223350	rs273510	A	G	0.00985667	0.00135881	52.619	1.9e-13	0.000584165	-0.0238	0.0169	0.1589
Varicose veins	SHBGfemale	6	41667506	rs28360642	A	C	0.0204808	0.00169593	145.84	5.8e-36	0.00161742	0.0044	0.0189	0.8175
Varicose veins	SHBGfemale	22	50730320	rs28412679	T	C	-0.0070288	0.00125314	31.4603	3.9e-09	0.000349348	-0.0288	0.0153	0.05928
Varicose veins	SHBGfemale	16	53798319	rs28429148	G	A	-0.00640513	0.00127129	25.3844	1e-08	0.000281897	-0.0316	0.0152	0.03781
Varicose veins	SHBGfemale	19	48119969	rs28435282	C	T	-0.00811212	0.00124216	42.6495	5.8e-14	0.000473538	-0.003	0.0152	0.842
Varicose veins	SHBGfemale	4	77197397	rs28636815	A	G	-0.011673	0.0012701	84.4674	1.5e-21	0.000937407	0.0048	0.016	0.7632
Varicose veins	SHBGfemale	4	157646955	rs28712547	A	G	-0.00962545	0.0013205	53.1331	2.9e-14	0.000589869	-0.0239	0.0176	0.1745
Varicose veins	SHBGfemale	14	94844947	rs28929474	C	T	-0.0609132	0.00441138	190.666	3.1e-43	0.0021135	-0.1173	0.0549	0.03285
Varicose veins	SHBGfemale	10	77282899	rs2915023	A	G	-0.0108118	0.00208485	26.8934	3.9e-08	0.00029865	-0.0265	0.024	0.2679
Varicose veins	SHBGfemale	11	68883281	rs2924545	G	A	0.00844792	0.00125543	45.2809	5.5e-13	0.000502739	-0.0057	0.0152	0.7082
Varicose veins	SHBGfemale	16	81534790	rs2925979	T	C	-0.0135186	0.00135218	99.9527	1e-26	0.00110907	-0.0102	0.0163	0.5311
Varicose veins	SHBGfemale	4	23890582	rs2970871	T	C	0.00731296	0.00124467	34.5206	3.2e-08	0.000383317	0.0183	0.0154	0.2353
Varicose veins	SHBGfemale	5	133861663	rs329118	C	T	0.00988286	0.00125243	62.2671	1.4e-14	0.000691201	-0.0004	0.0154	0.979
Varicose veins	SHBGfemale	19	46384830	rs34255979	C	T	-0.0282398	0.00190131	220.606	7.9e-52	0.00244456	-0.0332	0.0323	0.3042
Varicose veins	SHBGfemale	1	196659753	rs34331968	T	C	0.0110574	0.00122701	81.2101	7.8e-20	0.00090129	0.0244	0.0152	0.1098
Varicose veins	SHBGfemale	1	78450517	rs34517439	C	A	-0.0129445	0.00188706	47.0543	1.1e-12	0.000522419	-0.0747	0.0229	0.001099
Varicose veins	SHBGfemale	1	220980078	rs34621709	C	A	0.00999125	0.00164914	36.7049	7e-11	0.000407562	0.001	0.0201	0.96
Varicose veins	SHBGfemale	7	129678625	rs34706862	C	T	-0.00809607	0.00128206	39.8779	1.6e-09	0.000442778	-0.0218	0.0154	0.1572
Varicose veins	SHBGfemale	2	20363666	rs35135293	C	T	0.00720119	0.0012333	34.0935	1.8e-08	0.000378576	-0.0228	0.0154	0.1388
Varicose veins	SHBGfemale	10	114754784	rs35198068	T	C	0.0112339	0.00135941	68.2905	2e-19	0.000758014	-0.0144	0.019	0.4486
Varicose veins	SHBGfemale	9	137268177	rs35233014	C	A	0.0152657	0.00142892	114.135	3.8e-27	0.00126623	0.0057	0.0172	0.7418
Varicose veins	SHBGfemale	17	47303222	rs35981831	T	G	0.0249047	0.00391095	40.5507	5.5e-11	0.000450245	0.0485	0.0669	0.4683
Varicose veins	SHBGfemale	22	44324855	rs3747207	G	A	-0.0172527	0.00151202	130.196	1e-30	0.00144417	-0.0012	0.0182	0.9473
Varicose veins	SHBGfemale	11	2179204	rs3842763	G	T	-0.0114108	0.00146825	60.3993	6.8e-16	0.000670482	0.0384	0.018	0.03239
Varicose veins	SHBGfemale	5	55804552	rs40270	A	C	0.0177111	0.00147252	144.667	8.7e-35	0.00160442	-0.0042	0.0167	0.8006
Varicose veins	SHBGfemale	18	55080437	rs4092465	A	G	-0.0118034	0.00130501	81.8063	3.6e-20	0.000907901	0.022	0.0158	0.1646
Varicose veins	SHBGfemale	16	15174571	rs4122352	G	A	-0.0107544	0.0013618	62.3657	1.8e-16	0.000692295	0.0143	0.0168	0.3947
Varicose veins	SHBGfemale	12	21331549	rs4149056	T	C	0.0298898	0.00171869	302.448	1.5e-74	0.00334843	0.0486	0.0189	0.0104
Varicose veins	SHBGfemale	18	71925113	rs4327143	G	A	-0.00865739	0.00137506	39.6397	1.7e-11	0.000440135	0.0123	0.0171	0.4712
Varicose veins	SHBGfemale	8	81461974	rs440837	A	G	-0.0245909	0.00153016	258.271	1.7e-67	0.00286073	-0.01	0.019	0.6007
Varicose veins	SHBGfemale	3	86800085	rs4530527	A	C	-0.0079481	0.00128487	38.2656	1.8e-09	0.000424884	-0.0076	0.0159	0.6332
Varicose veins	SHBGfemale	2	191518198	rs4599150	G	A	0.0115009	0.00145108	62.8175	8.1e-16	0.000697308	0.0146	0.0161	0.3653
Varicose veins	SHBGfemale	1	91530001	rs469721	C	T	0.010653	0.00154904	47.2954	5.4e-12	0.000525094	0.042	0.0187	0.0251
Varicose veins	SHBGfemale	6	164133001	rs4709746	C	T	-0.0117766	0.0018256	41.613	4.5e-11	0.000462035	0.0075	0.0279	0.7877
Varicose veins	SHBGfemale	7	130433384	rs4731702	C	T	-0.0113145	0.0012319	84.3567	5.3e-21	0.00093618	-0.0268	0.0152	0.0788
Varicose veins	SHBGfemale	9	107724990	rs4743772	C	T	0.00771015	0.00136126	32.0807	8.6e-09	0.000356234	0.0286	0.0171	0.09362
Varicose veins	SHBGfemale	12	54424731	rs4759319	G	T	-0.00721609	0.00127815	31.8743	4.9e-09	0.000353943	-0.0301	0.0154	0.0503
Varicose veins	SHBGfemale	12	103522952	rs4764939	C	T	0.0237027	0.00123435	368.739	6.7e-91	0.00407934	-0.0153	0.0157	0.3283
Varicose veins	SHBGfemale	19	7223848	rs4804416	T	G	0.0184847	0.00124936	218.902	9.2e-54	0.00242572	0.0037	0.0155	0.8109
Varicose veins	SHBGfemale	20	45594295	rs4810580	T	G	0.00962863	0.00151046	40.636	6.2e-10	0.000451192	-0.0092	0.0182	0.6156
Varicose veins	SHBGfemale	9	92281403	rs4876993	T	C	0.00692412	0.00123642	31.3615	2.5e-09	0.000348251	0.0163	0.0153	0.2845
Varicose veins	SHBGfemale	5	67714246	rs4976033	A	G	0.0106141	0.00127583	69.2119	3.3e-17	0.000768234	0.0044	0.0155	0.7777
Varicose veins	SHBGfemale	12	102810269	rs5009837	T	C	0.0122967	0.00136504	81.1496	4.2e-20	0.00090062	0.016	0.0159	0.3157
Varicose veins	SHBGfemale	6	160769423	rs555754	G	A	-0.0182759	0.00124077	216.958	1.7e-59	0.00240423	-0.0419	0.0152	0.005938
Varicose veins	SHBGfemale	15	96714816	rs56332871	C	A	-0.038702	0.00139471	770.015	9.2e-188	0.00848099	-0.0168	0.0168	0.3158
Varicose veins	SHBGfemale	3	185371172	rs57158761	A	G	0.00983256	0.00124267	62.6068	9.3e-18	0.00069497	0.0074	0.0156	0.6364
Varicose veins	SHBGfemale	7	1862417	rs57193069	A	G	-0.00850932	0.00124299	46.8656	1.8e-12	0.000520325	-0.0071	0.0153	0.6403
Varicose veins	SHBGfemale	22	30779211	rs5753111	T	C	0.0129158	0.0013724	88.5689	4.4e-23	0.00098288	-0.0413	0.0188	0.02827
Varicose veins	SHBGfemale	8	72521293	rs59241933	C	A	0.00941424	0.00144113	42.6741	4.1e-11	0.000473811	0.0289	0.0178	0.1043
Varicose veins	SHBGfemale	17	38257828	rs59368120	A	G	0.020785	0.00286344	52.6895	5.2e-15	0.000584947	0.0604	0.0475	0.2036
Varicose veins	SHBGfemale	19	50016748	rs59774409	C	T	-0.0179876	0.0022544	63.6626	5.2e-16	0.000706682	-0.0083	0.0371	0.8239
Varicose veins	SHBGfemale	20	62696024	rs6062344	C	T	-0.00706715	0.00124285	32.3334	3.7e-10	0.000359039	-0.0242	0.0153	0.1137
Varicose veins	SHBGfemale	5	90225453	rs60681604	T	G	-0.00849348	0.00130221	42.5412	1.8e-10	0.000472336	0.0108	0.0158	0.4945
Varicose veins	SHBGfemale	20	43040569	rs6073431	C	T	-0.0167792	0.00126451	176.075	6.2e-43	0.00195207	-0.0147	0.0153	0.3386
Varicose veins	SHBGfemale	12	93603336	rs61934152	T	C	0.0121182	0.00173768	48.6336	5.2e-13	0.000539944	0.0091	0.0197	0.645
Varicose veins	SHBGfemale	15	53168857	rs62023531	C	T	0.021475	0.00208033	106.562	2.1e-28	0.00118232	-0.0147	0.0313	0.6395
Varicose veins	SHBGfemale	17	7658034	rs62062617	C	T	-0.0411062	0.00265054	240.517	3.9e-56	0.00266461	-0.0318	0.0328	0.3333
Varicose veins	SHBGfemale	2	241853621	rs62186584	C	T	0.00796135	0.00141318	31.7379	5.9e-09	0.000352429	0.0575	0.0205	0.005072
Varicose veins	SHBGfemale	3	70701089	rs62255565	C	T	-0.00764322	0.00134475	32.305	5.4e-09	0.000358724	0.0007	0.0165	0.9682
Varicose veins	SHBGfemale	4	56295873	rs62303689	C	A	0.0119739	0.00186461	41.2378	3.2e-10	0.000457871	0.027	0.0191	0.1581
Varicose veins	SHBGfemale	9	113034490	rs62580766	C	T	-0.011401	0.0016048	50.4712	7.5e-16	0.000560334	0.0162	0.0248	0.5132
Varicose veins	SHBGfemale	1	177885762	rs630372	G	A	-0.0121757	0.00145265	70.2532	1.4e-18	0.000779783	-0.0573	0.0192	0.002851
Varicose veins	SHBGfemale	10	63660689	rs6415872	G	A	0.00943542	0.00123412	58.4531	6.4e-17	0.000648892	-0.0007	0.0152	0.9642
Varicose veins	SHBGfemale	4	39686332	rs6531735	G	A	0.00636303	0.00123332	26.6181	1.3e-08	0.000295593	0.0046	0.0154	0.7631
Varicose veins	SHBGfemale	1	93787867	rs6541349	T	C	-0.00941235	0.00165313	32.4177	7.3e-10	0.000359975	-0.0343	0.0203	0.09115
Varicose veins	SHBGfemale	2	64906295	rs6546096	A	G	0.0251993	0.00140116	323.446	3.5e-76	0.00358006	-0.0214	0.0182	0.2399
Varicose veins	SHBGfemale	5	158600346	rs6556402	G	A	-0.00745777	0.00132973	31.4551	1.6e-09	0.00034929	-0.0114	0.0161	0.4774
Varicose veins	SHBGfemale	2	42510018	rs6736913	A	G	0.0368328	0.00430117	73.3325	3.6e-21	0.000813934	-0.0765	0.0572	0.1816
Varicose veins	SHBGfemale	3	183358496	rs6779881	C	T	0.0079062	0.00140552	31.6418	3.5e-08	0.000351363	0.0235	0.018	0.1921
Varicose veins	SHBGfemale	16	83979317	rs67890964	T	C	-0.0105183	0.00128089	67.4322	7e-19	0.000748495	-0.0101	0.0153	0.5116
Varicose veins	SHBGfemale	3	24520283	rs6792725	A	G	-0.0176503	0.00137544	164.672	4.5e-43	0.00182589	-0.0049	0.0155	0.7538
Varicose veins	SHBGfemale	3	129735650	rs6803518	T	C	0.00709109	0.00145105	23.8815	4.6e-08	0.000265212	-0.0002	0.0182	0.9915
Varicose veins	SHBGfemale	4	100018260	rs6831257	G	A	0.00797245	0.00130284	37.4457	3.3e-11	0.000415784	0.0125	0.016	0.4367
Varicose veins	SHBGfemale	3	135932359	rs687339	C	T	0.0307699	0.00147178	437.085	5.3e-104	0.0048318	0.0508	0.0212	0.01673
Varicose veins	SHBGfemale	22	28856760	rs695272	T	C	0.0085806	0.00131987	42.2642	8.7e-12	0.000469262	0.0186	0.0171	0.2775
Varicose veins	SHBGfemale	9	86583076	rs696825	C	T	-0.0241435	0.00142653	286.443	4.5e-63	0.0031718	-0.0264	0.0163	0.1044
Varicose veins	SHBGfemale	8	145050345	rs6991364	G	A	-0.0080858	0.0012601	41.1752	8.6e-12	0.000457176	-0.0429	0.0154	0.005333
Varicose veins	SHBGfemale	7	28172732	rs702814	C	T	-0.0123183	0.00123421	99.6147	1.5e-24	0.00110532	-0.0105	0.0152	0.4869
Varicose veins	SHBGfemale	17	65266562	rs7217661	T	C	0.00708023	0.00120383	34.5911	7.7e-10	0.0003841	0.0047	0.0157	0.7664
Varicose veins	SHBGfemale	18	42595076	rs7233512	G	A	0.00801223	0.0013631	34.5503	2.1e-09	0.000383647	-0.0091	0.0158	0.5646
Varicose veins	SHBGfemale	18	60917351	rs7240326	T	C	-0.00860994	0.0012565	46.9543	1.9e-12	0.000521309	-0.0248	0.0153	0.1045
Varicose veins	SHBGfemale	19	33887405	rs7250869	T	C	-0.0114357	0.00133744	73.11	2.7e-20	0.000811467	-0.0499	0.0162	0.002096
Varicose veins	SHBGfemale	1	39969059	rs72663503	C	T	0.0131804	0.00146339	81.1217	4.2e-21	0.000900311	0.0461	0.0182	0.01139
Varicose veins	SHBGfemale	14	50735947	rs72683923	T	C	-0.0267163	0.00438254	37.1622	1.6e-11	0.000412637	-0.0512	0.0708	0.4695
Varicose veins	SHBGfemale	10	70989210	rs72812190	C	T	0.0108046	0.00165084	42.8359	9.4e-14	0.000475606	0.0008	0.0227	0.971
Varicose veins	SHBGfemale	17	73149850	rs72844546	C	T	0.0103075	0.00125978	66.9449	3.1e-18	0.000743089	0.0212	0.0158	0.1796
Varicose veins	SHBGfemale	6	127454893	rs72959041	G	A	0.0231024	0.00288565	64.0954	1.6e-16	0.000711483	0.0059	0.0315	0.8507
Varicose veins	SHBGfemale	12	111438001	rs7304705	A	G	-0.0284782	0.00229259	154.302	4.2e-38	0.0017111	0.0159	0.0341	0.6407
Varicose veins	SHBGfemale	12	121424861	rs7310409	A	G	-0.0125936	0.00126775	98.6808	1e-26	0.00109497	-0.0024	0.0155	0.8761
Varicose veins	SHBGfemale	13	115000365	rs7321688	C	A	0.00860832	0.00146593	34.4834	1.7e-09	0.000382905	-0.0178	0.0178	0.3199
Varicose veins	SHBGfemale	7	1065947	rs73670309	C	A	0.0117785	0.00201058	34.3192	1.1e-10	0.000381082	-0.0028	0.029	0.9224
Varicose veins	SHBGfemale	1	61705898	rs74090351	G	A	-0.0193877	0.00242508	63.9147	5.9e-18	0.000709478	-0.0055	0.0285	0.8467
Varicose veins	SHBGfemale	10	5252838	rs7477114	G	T	0.0183107	0.0017052	115.308	1.3e-30	0.00127923	-0.0524	0.0219	0.01671
Varicose veins	SHBGfemale	16	31088347	rs749671	G	A	0.00798786	0.0012821	38.8166	1.4e-11	0.000430999	-0.0196	0.0156	0.2103
Varicose veins	SHBGfemale	2	227237339	rs7587219	T	C	-0.00766609	0.00139823	30.0601	2.6e-08	0.000333804	0.0011	0.0185	0.9544
Varicose veins	SHBGfemale	7	81533257	rs76200127	G	T	-0.0165769	0.0022679	53.4268	5.9e-15	0.000593127	-0.009	0.0384	0.8143
Varicose veins	SHBGfemale	6	32131667	rs76230335	G	A	0.0239379	0.0042102	32.3271	9.3e-11	0.000358969	-0.0663	0.0406	0.1026
Varicose veins	SHBGfemale	22	42315790	rs763263	C	T	-0.00895666	0.00152133	34.6613	5.9e-09	0.000384879	-0.0172	0.0189	0.3623
Varicose veins	SHBGfemale	12	4384844	rs76895963	T	G	-0.075445	0.00473236	254.159	1.3e-64	0.00281532	-0.1353	0.0451	0.002727
Varicose veins	SHBGfemale	4	69538180	rs7696472	G	A	-0.00659221	0.00123581	28.455	4.5e-08	0.000315986	0.0314	0.0152	0.03956
Varicose veins	SHBGfemale	16	71623594	rs77147683	C	A	-0.00818963	0.0014685	31.1015	8.8e-10	0.000345364	0.0172	0.0179	0.3371
Varicose veins	SHBGfemale	6	20679709	rs7756992	A	G	0.0103791	0.00140064	54.9119	2.3e-14	0.000609604	-0.0058	0.0161	0.7174
Varicose veins	SHBGfemale	6	117507521	rs7762391	A	C	0.00580679	0.00127453	20.7574	3.2e-08	0.000230525	0.0048	0.0159	0.7648
Varicose veins	SHBGfemale	4	110569620	rs78025076	C	T	-0.029326	0.00434649	45.5227	1.8e-12	0.000505423	-0.1809	0.082	0.02739
Varicose veins	SHBGfemale	2	219699999	rs78058190	G	A	0.0258057	0.00315531	66.8878	7.1e-18	0.000742457	0.0562	0.0282	0.046
Varicose veins	SHBGfemale	8	81246699	rs7822342	A	G	-0.0100557	0.00125791	63.9036	3.8e-18	0.000709355	0.0131	0.0156	0.3995
Varicose veins	SHBGfemale	4	159834474	rs78890745	G	A	-0.0202438	0.00198947	103.54	2.4e-25	0.00114883	-0.0119	0.0237	0.6154
Varicose veins	SHBGfemale	15	53741612	rs79237700	T	C	0.020348	0.00322703	39.7592	7.7e-11	0.000441461	-0.0045	0.0317	0.8869
Varicose veins	SHBGfemale	3	172294500	rs79287178	G	A	0.0317393	0.0037323	72.3172	4e-19	0.000802674	0.0481	0.0382	0.2081
Varicose veins	SHBGfemale	15	53739426	rs79391862	A	C	0.0730502	0.00532192	188.411	1.7e-46	0.00208855	-0.0909	0.0439	0.03865
Varicose veins	SHBGfemale	12	66363070	rs7968902	T	G	0.00689464	0.0012638	29.7623	2.4e-09	0.000330498	0.0437	0.0155	0.004771
Varicose veins	SHBGfemale	17	7502608	rs79693490	G	A	0.167624	0.00678198	610.885	3.5e-146	0.00674014	-0.0841	0.1152	0.4656
Varicose veins	SHBGfemale	10	104952499	rs79780963	C	T	-0.0145234	0.0023143	39.382	3.5e-10	0.000437274	0.0474	0.0275	0.08537
Varicose veins	SHBGfemale	9	137159427	rs80126506	G	A	-0.00748515	0.00126016	35.2817	2.1e-10	0.000391765	-0.0106	0.0153	0.4899
Varicose veins	SHBGfemale	15	35266501	rs8033077	C	T	0.00866933	0.00138344	39.2691	3.1e-11	0.000436021	0.0114	0.0176	0.5167
Varicose veins	SHBGfemale	17	64224775	rs8178824	C	T	0.0427329	0.00354014	145.708	9.4e-36	0.00161595	-0.0626	0.0789	0.4271
Varicose veins	SHBGfemale	9	6668278	rs820504	G	A	0.0137463	0.001807	57.8702	2.2e-16	0.000642425	0.0102	0.0211	0.6309
Varicose veins	SHBGfemale	7	77541673	rs848476	G	A	0.0103733	0.00135334	58.7516	1.1e-16	0.000652204	-0.0122	0.0173	0.4803
Varicose veins	SHBGfemale	1	25758655	rs873308	G	A	-0.0074817	0.00123511	36.6935	6.9e-10	0.000407435	0.0014	0.0152	0.9269
Varicose veins	SHBGfemale	10	36473044	rs899865	T	C	0.0068649	0.00131238	27.3621	1e-08	0.000303853	0.0013	0.0161	0.9367
Varicose veins	SHBGfemale	10	97805074	rs915506	G	A	-0.00875602	0.00128544	46.3991	2.1e-14	0.000515149	-0.0149	0.0162	0.3597
Varicose veins	SHBGfemale	2	61563408	rs921153	G	A	-0.0093581	0.00168141	30.9762	2.8e-10	0.000343974	-0.0177	0.0243	0.4663
Varicose veins	SHBGfemale	2	121340680	rs9308616	T	C	-0.010431	0.00167068	38.9821	3.1e-10	0.000432836	-0.0079	0.0211	0.7064
Varicose veins	SHBGfemale	6	7231843	rs9379084	G	A	0.012719	0.00199221	40.7601	1.5e-10	0.00045257	0.0545	0.0243	0.02479
Varicose veins	SHBGfemale	1	154592201	rs9426829	T	C	-0.0139276	0.00122678	128.89	1.5e-30	0.0014297	-0.0344	0.0152	0.02372
Varicose veins	SHBGfemale	13	95236825	rs9556403	A	G	-0.00722628	0.00129962	30.917	6.8e-10	0.000343316	0.0053	0.0156	0.7365
Varicose veins	SHBGfemale	8	23414822	rs9644032	T	G	0.00823178	0.0012815	41.262	1.2e-11	0.00045814	0.0141	0.0157	0.3686
Varicose veins	SHBGfemale	9	131468740	rs9697210	G	A	0.0154973	0.00175241	78.2061	9e-20	0.000867981	0.0317	0.0247	0.1994
Varicose veins	SHBGfemale	3	172221249	rs9849142	G	A	-0.00775999	0.00142736	29.5567	3.7e-08	0.000328216	0.0271	0.0177	0.1247
Varicose veins	SHBGfemale	3	138117985	rs9872754	C	T	0.0103274	0.00168241	37.6806	9e-11	0.000418392	0.0226	0.0246	0.3599
Varicose veins	SHBGfemale	8	9183358	rs9987289	A	G	-0.021619	0.00213422	102.611	1.4e-26	0.00113853	-0.0016	0.0229	0.943
Notes: MR, mendelian randomization; SHBG,sex hormone-binding globulin.
